# Supplementary material for: Whole-genome sequencing identifies variants in ANK1, LRRN1, HAS1, and other genes and regulatory regions for stroke in type 1 diabetes
Source: Sci Rep. 2024 Jun 11;14:13453. doi: 10.1038/s41598-024-61840-7 (PMC11166668; doi:10.1038/s41598-024-61840-7)
Supplement: Supplementary file 1 — Supplementary Information 1. [file 41598_2024_61840_MOESM1_ESM.xlsx]

## Sheet: Overview
SD1	PTV 1% (minimal model)
SD2	PTV 5% (minimal model)
SD3	PAV 1% (minimal model)
SD4	PAV 5% (minimal model)
SD5	PTV 1% (additionally DKD adjusted model)
SD6	PTV 5% (additionally DKD adjusted model)
SD7	PAV 1% (additionally DKD adjusted model)
SD8	PAV 5% (additionally DKD adjusted model)

## Sheet: SD1
	STROKE
GENE	CHR	CMAC	NVAR	P-value
HAS1	19	7	4	1.42e-04
CHEK2	22	16	2	1.10e-03
ZAN	7	10	4	1.15e-03
MYH8	17	7	3	3.44e-03
PABPC1	8	10	5	3.77e-03
C1orf141	1	9	2	5.46e-03
MYH3	17	11	2	7.37e-03
DNAJC4	11	6	2	7.57e-03
BICDL2	16	5	2	8.18e-03
B3GALNT1	3	6	2	8.65e-03
SYNE2	14	5	5	9.49e-03
NBPF4	1	8	2	0.012
ARL8B	3	10	2	0.014
UACA	15	6	2	0.015
SYNGR2	17	28	5	0.016
TMEM132D	12	10	5	0.019
DNAH6	2	11	3	0.019
OR2T35	1	10	3	0.020
FLYWCH1	16	8	6	0.026
RAB5B	12	10	3	0.029
TRPM4	19	5	2	0.032
DDX20	1	5	2	0.033
ABCA13	7	11	6	0.037
SLC5A4	22	19	2	0.038
LEXM	1	21	2	0.039
HDAC10	22	18	4	0.040
KIAA1549L	11	6	2	0.041
ZNF429	19	18	2	0.045
SLC35G2	3	9	2	0.046
OR2T12	1	30	4	0.047
CD93	20	12	3	0.050
ALDH1L1	3	13	2	0.050
CYP26C1	10	16	2	0.051
ZNF229	19	19	2	0.056
TRIM58	1	9	2	0.062
SLF1	5	8	2	0.063
MYO15B	17	7	7	0.067
NOD1	7	13	2	0.068
DLEC1	3	7	4	0.069
ZNF28	19	7	2	0.070
MUC19	12	13	5	0.070
ZNF880	19	32	7	0.072
ZNF585B	19	15	3	0.076
CCDC7	10	20	7	0.077
C1orf185	1	6	3	0.078
ADPRH	3	18	2	0.079
OR51G1	11	11	2	0.083
CLEC11A	19	13	3	0.084
PRR12	19	8	3	0.086
EPPK1	8	26	10	0.086
PIWIL3	22	6	4	0.086
BCL9L	11	5	3	0.088
OR11H2	14	6	2	0.088
APOBEC3D	22	7	2	0.089
RNF168	3	17	2	0.090
ZNF865	19	8	3	0.091
FGFRL1	4	10	3	0.092
SLC9B1	4	10	3	0.093
FRY	13	43	4	0.095
PKHD1	6	11	2	0.097
PRM3	16	11	2	0.099
QRFPR	4	16	2	0.10
UGT2B4	4	7	2	0.10
PDIA2	16	28	4	0.10
FUBP3	9	19	3	0.11
TMEM252	9	28	2	0.11
HAVCR1	5	8	2	0.11
TMEM249	8	6	2	0.11
EYS	6	20	4	0.11
PHOX2B	4	13	2	0.12
DCXR	17	55	7	0.12
BICRA	19	11	3	0.12
PKD1L2	16	6	5	0.12
ITPR3	6	6	4	0.13
POLQ	3	13	4	0.13
OR6C70	12	11	2	0.13
PTPN23	3	13	4	0.13
DNAH3	16	24	6	0.13
OR2T8	1	42	3	0.14
SIPA1L2	1	33	6	0.14
CSNK1A1	5	6	3	0.14
SYDE2	1	12	4	0.14
MUC3A	7	46	15	0.14
KIAA0040	1	16	2	0.15
CARD14	17	11	2	0.15
TMEM247	2	14	2	0.15
USP17L18	4	11	2	0.15
CANX	5	17	2	0.16
KLK14	19	17	2	0.16
CCDC168	13	9	3	0.16
MTMR2	11	23	5	0.16
MTCH2	11	10	2	0.17
OTOP3	17	8	2	0.17
AGMO	7	12	3	0.17
TBC1D31	8	7	4	0.17
KRTAP10-7	21	23	4	0.17
CCT4	2	22	4	0.17
TBC1D8	2	8	2	0.17
CEL	9	5	5	0.17
WDR87	19	12	3	0.18
DHRS7B	17	7	2	0.18
FOXK2	17	18	4	0.18
KCTD18	2	5	3	0.18
PASK	2	8	2	0.18
ASCC1	10	9	2	0.18
USP39	2	8	3	0.19
AGRN	1	9	3	0.19
RCCD1	15	8	4	0.19
TNFAIP6	2	5	2	0.19
ZNF506	19	11	2	0.19
TYRO3	15	27	4	0.19
APOBEC1	12	5	2	0.19
ZBTB10	8	22	5	0.19
AMZ2	17	10	2	0.19
TRAK2	2	5	2	0.19
CAMSAP2	1	12	4	0.19
ARHGEF11	1	12	2	0.20
EML3	11	16	4	0.21
SPAG4	20	9	2	0.21
SPEN	1	7	3	0.21
STARD9	15	7	4	0.21
JSRP1	19	7	2	0.21
KDM6B	17	14	3	0.21
IFI44L	1	10	2	0.21
ZNF729	19	9	4	0.22
ATP2A1	16	11	5	0.22
GPR152	11	9	2	0.22
CD177	19	8	2	0.22
CTAGE9	6	10	3	0.22
MAPK12	22	10	2	0.23
NEB	2	7	6	0.23
IVL	1	17	2	0.23
WDR74	11	5	2	0.23
DSCAML1	11	16	6	0.23
CPAMD8	19	12	2	0.23
NIFK	2	6	2	0.23
NLRP8	19	5	3	0.23
CCDC183	9	6	2	0.23
ECHDC2	1	7	3	0.23
MERTK	2	57	7	0.24
TEX14	17	8	2	0.24
HNRNPAB	5	19	4	0.24
CDK11A	1	10	2	0.24
DCHS2	4	18	5	0.24
DHDH	19	11	2	0.24
HRCT1	9	8	3	0.25
SCAF1	19	8	3	0.25
TOGARAM2	2	10	2	0.25
ANKRD36	2	13	7	0.25
OR2T27	1	19	2	0.25
SLC14A2	18	11	2	0.25
MYH7	14	6	6	0.25
TXNDC15	5	5	2	0.25
NEBL	10	10	4	0.25
CDKL1	14	19	2	0.26
IFIH1	2	9	4	0.26
HYDIN	16	6	2	0.26
DNA2	10	6	3	0.26
LAMC2	1	9	2	0.26
PCDHGB4	5	17	5	0.26
ZNF555	19	9	4	0.26
ABCC12	16	13	2	0.26
INF2	14	29	4	0.27
MESP1	15	5	2	0.27
ADGRE2	19	5	2	0.27
HEXA	15	5	2	0.27
SIGLEC11	19	10	2	0.27
OR11H1	22	15	4	0.27
SCN11A	3	5	2	0.27
KRTAP10-3	21	16	2	0.27
EPG5	18	5	4	0.27
PATJ	1	9	3	0.28
SETD1B	12	5	4	0.28
CPA4	7	11	3	0.28
KLHL36	16	24	5	0.28
FER1L5	2	7	2	0.28
KMT2B	19	7	4	0.28
STAT1	2	16	2	0.28
CCDC66	3	7	3	0.28
PNPLA7	9	27	2	0.29
TSPAN8	12	6	2	0.29
SFXN2	10	14	2	0.29
CNGB3	8	5	3	0.29
DCDC2B	1	22	3	0.29
HRNR	1	47	8	0.29
DSC2	18	26	2	0.29
ART5	11	8	2	0.29
ZNF835	19	8	2	0.29
HEATR5A	14	8	2	0.29
MCMDC2	8	10	3	0.29
SYNM	15	6	2	0.29
PCDHGB5	5	8	4	0.30
NT5C1A	1	14	4	0.30
HTRA1	10	16	4	0.30
GBP5	1	5	3	0.30
OR2M3	1	15	2	0.30
PRC1	15	18	3	0.30
CCDC187	9	6	3	0.30
GGT1	22	11	2	0.30
KIAA1522	1	18	6	0.30
CCDC87	11	15	2	0.30
ASCL4	12	6	2	0.30
NUDT7	16	6	2	0.31
ADD1	4	5	2	0.31
DNAH2	17	19	5	0.31
CLBA1	14	8	2	0.31
SDSL	12	7	2	0.31
COL6A5	3	12	3	0.31
RAB44	6	7	3	0.32
KRTAP5-10	11	6	2	0.32
VPS13C	15	8	5	0.32
FAM98B	15	14	2	0.32
ADCY10	1	7	2	0.32
GOLGA6L2	15	16	5	0.32
FAM135A	6	12	3	0.32
DEUP1	11	5	2	0.32
CYP2C18	10	14	3	0.32
DSPP	4	12	2	0.33
TSNAXIP1	16	9	2	0.33
SYNE1	6	59	9	0.33
OR2T33	1	12	6	0.33
TMPRSS9	19	8	2	0.33
PRCC	1	5	2	0.33
PPP1R3E	14	8	3	0.34
OR4A47	11	6	3	0.34
PPL	16	5	2	0.34
BTN3A3	6	11	2	0.34
SNAPC1	14	6	2	0.34
RASAL3	19	6	2	0.34
HSD17B2	16	7	2	0.34
TCF21	6	9	2	0.34
PZP	12	17	2	0.34
LDB3	10	9	3	0.34
ADAM29	4	5	4	0.35
DENND1C	19	5	3	0.35
ZNF277	7	7	2	0.35
PCDHA8	5	14	3	0.35
PTTG2	4	14	2	0.35
FNDC7	1	14	3	0.36
ODF2L	1	5	3	0.36
CSPG4	15	5	3	0.36
FAM71A	1	6	2	0.36
ANO5	11	6	3	0.36
TANC2	17	7	2	0.36
OR14A2	1	24	3	0.36
IL17RC	3	7	3	0.36
WDR64	1	6	2	0.37
ASB15	7	13	2	0.37
TRRAP	7	11	2	0.37
C1orf194	1	7	2	0.37
IL1B	2	14	5	0.37
KSR1	17	8	3	0.37
BTN2A1	6	12	2	0.37
BUD23	7	6	3	0.37
CNIH3	1	6	2	0.37
PCDHA4	5	5	2	0.37
NMUR1	2	6	2	0.37
U2SURP	3	9	2	0.37
HTR3B	11	8	4	0.37
EMILIN2	18	7	3	0.38
SPAG9	17	7	4	0.38
KCNJ18	17	5	2	0.38
PAPOLA	14	5	2	0.38
TMEM79	1	9	5	0.38
RGS12	4	6	3	0.38
WASHC2C	10	5	3	0.38
PCGF3	4	15	3	0.38
UNC5B	10	16	4	0.38
C5orf49	5	12	2	0.38
ZNF471	19	6	2	0.39
BIVM-ERCC5	13	8	4	0.39
ERCC5	13	8	4	0.39
OLA1	2	22	8	0.39
FZD8	10	7	4	0.39
SLC49A3	4	12	4	0.39
DST	6	25	7	0.39
SIGLEC1	20	10	2	0.40
TRIM49	11	21	3	0.40
DENND4B	1	5	2	0.40
NTRK2	9	10	5	0.40
CCDC196	14	19	2	0.40
RGPD3	2	5	2	0.40
SIGLEC5	19	10	2	0.40
DMBT1	10	13	2	0.40
FGFR3	4	31	8	0.41
PCDHB16	5	9	3	0.41
TRMT10B	9	22	2	0.41
RP1L1	8	17	4	0.41
S100A2	1	5	2	0.41
AGAP4	10	12	4	0.42
HASPIN	17	7	2	0.42
MFSD4B	6	10	2	0.42
TMEM25	11	5	2	0.42
TRIM5	11	5	2	0.42
PXDNL	8	14	2	0.42
GALP	19	5	2	0.42
PPP1R15A	19	5	2	0.42
MUC16	19	17	5	0.42
KDM4A	1	7	4	0.42
SPNS3	17	6	2	0.43
C9orf43	9	5	2	0.43
NID2	14	6	3	0.43
EXO1	1	7	2	0.43
ZNF440	19	5	2	0.43
KRT32	17	9	5	0.44
PAK4	19	5	3	0.44
DDX11	12	5	2	0.45
POLG	15	6	3	0.45
POLR2B	4	5	3	0.45
LGI4	19	15	2	0.45
SLC5A11	16	11	2	0.45
TDRD9	14	5	3	0.45
SYCP1	1	17	4	0.45
GREB1L	18	30	4	0.45
MYH1	17	23	6	0.45
DNAH7	2	12	5	0.45
CCDC63	12	14	3	0.45
L1TD1	1	12	3	0.45
ZNF611	19	13	3	0.45
CTAGE6	7	5	3	0.45
VPS13B	8	5	4	0.46
ABHD15	17	6	4	0.46
KCNK16	6	14	2	0.46
BOD1	5	8	3	0.46
ITSN2	2	5	4	0.46
RPS15A	16	7	3	0.46
CRAT	9	7	4	0.46
CLIP1	12	9	7	0.46
PCSK4	19	5	4	0.47
NIPSNAP3A	9	7	2	0.47
GFY	19	20	2	0.47
RIMS1	6	5	2	0.47
LIME1	20	5	2	0.47
BAIAP3	16	5	3	0.47
EFCAB5	17	5	2	0.47
PIK3C2G	12	20	3	0.47
ZNF717	3	8	4	0.47
ENGASE	17	5	3	0.47
SUGP2	19	6	3	0.48
TMEM232	5	11	3	0.48
MYOC	1	8	2	0.48
OR11H12	14	31	4	0.48
ADGRL1	19	6	3	0.48
PNPLA5	22	5	2	0.48
PDPK1	16	11	3	0.48
WASHC2A	10	16	5	0.48
OR4D10	11	20	4	0.48
MUC12	7	8	6	0.48
AK7	14	5	2	0.48
TATDN1	8	5	3	0.49
RHBG	1	5	2	0.49
CDRT1	17	10	3	0.49
COL18A1	21	5	3	0.49
TLR1	4	6	3	0.49
PRLR	5	34	5	0.49
BEST4	1	13	5	0.49
CAPN2	1	11	2	0.49
ARID3C	9	5	2	0.49
SYNGR4	19	12	2	0.49
TP53I3	2	5	2	0.49
MAMDC4	9	6	4	0.50
PKD2	4	14	2	0.50
KRT76	12	15	3	0.50
TUBA3C	13	19	3	0.50
GRIN3B	19	25	2	0.50
HOMEZ	14	9	3	0.50
TNFRSF10A	8	14	3	0.50
TMEM67	8	5	3	0.50
AHNAK2	14	10	8	0.51
UQCRC1	3	13	2	0.51
MORN1	1	5	2	0.51
MS4A6A	11	14	3	0.51
CASQ1	1	27	5	0.51
SYNE3	14	6	4	0.51
ZNF528	19	18	5	0.51
CFTR	7	11	3	0.51
NDUFV2	18	5	2	0.51
CAPN10	2	5	4	0.51
ABCA8	17	9	4	0.52
LPA	6	5	3	0.52
LRRC28	15	5	2	0.52
SLX4IP	20	12	2	0.52
EBF3	10	11	3	0.52
SLC4A5	2	22	4	0.52
PRUNE2	9	19	2	0.52
GPAT3	4	12	2	0.52
CSMD3	8	14	8	0.52
SLC34A3	9	5	2	0.52
TBC1D32	6	18	2	0.52
SPATA4	4	12	2	0.53
SEMA4G	10	7	2	0.53
TRIOBP	22	5	4	0.53
VSIG8	1	5	3	0.53
NEIL1	15	7	2	0.54
MFSD10	4	10	2	0.54
DNAH9	17	6	6	0.54
IGSF10	3	12	3	0.54
ZNF737	19	15	4	0.54
SLC12A9	7	12	6	0.54
ANKRD27	19	8	4	0.54
ERCC1	19	12	2	0.55
OR2A7	7	5	2	0.55
MUC17	7	31	9	0.55
RETSAT	2	13	3	0.55
CMYA5	5	8	5	0.55
FBXW8	12	12	3	0.55
CEACAM19	19	6	2	0.56
CNTNAP3	9	16	5	0.56
RGS11	16	11	2	0.56
HERC1	15	8	3	0.56
PCSK7	11	7	3	0.56
AGAP3	7	7	4	0.56
CHRNA2	8	15	2	0.57
MEGF6	1	13	7	0.57
RNASEL	1	16	2	0.57
SYNPO2L	10	7	2	0.57
RERGL	12	8	4	0.57
GOLGA6A	15	5	4	0.57
CDC14C	7	5	3	0.57
DHRS7C	17	6	2	0.57
MYOF	10	5	4	0.58
TTPA	8	16	3	0.58
FLG2	1	5	5	0.58
TAF2	8	9	3	0.58
EP400	12	15	7	0.58
ADCK2	7	7	2	0.58
TMC7	16	18	2	0.58
SFTPA2	10	11	2	0.58
TRIT1	1	12	2	0.58
REG1B	2	6	3	0.59
MYH15	3	8	3	0.59
RP1	8	8	2	0.59
SH3BP2	4	6	2	0.59
IRX3	16	5	2	0.59
ABCA10	17	10	2	0.59
CASP4	11	15	2	0.59
PPID	4	5	2	0.60
SLCO1B7	12	13	3	0.60
ATG4C	1	13	4	0.60
NRAP	10	11	3	0.60
PROB1	5	7	7	0.60
CCDC144A	17	10	2	0.60
PKP3	11	5	3	0.60
SKA3	13	11	2	0.60
FAM186A	12	20	3	0.60
ALG8	11	5	2	0.61
TDG	12	12	4	0.61
MIB2	1	5	2	0.61
RBM43	2	30	2	0.61
C1orf52	1	7	3	0.61
UHRF1BP1L	12	6	4	0.61
GOLGA6C	15	9	2	0.61
FCN3	1	12	3	0.62
MPHOSPH10	2	6	5	0.62
ALKBH8	11	13	5	0.63
CTC1	17	7	2	0.63
PCDH10	4	29	7	0.63
DNAH14	1	35	9	0.63
EBLN2	3	9	2	0.63
OCEL1	19	7	2	0.64
C9orf152	9	10	2	0.64
IDUA	4	6	5	0.64
ZNF469	16	10	4	0.64
NDUFS7	19	11	6	0.64
LCT	2	15	3	0.64
PHETA2	22	11	2	0.64
CELSR1	22	11	5	0.65
GPR151	5	10	2	0.65
JMY	5	8	3	0.65
POLN	4	7	3	0.65
ZNF114	19	5	3	0.65
PLCG1	20	8	5	0.65
ZDHHC11	5	5	3	0.65
ENDOU	12	9	2	0.65
ERAP1	5	6	3	0.65
HGFAC	4	12	3	0.65
SCART1	10	6	4	0.65
PLCB3	11	8	3	0.65
FAM193B	5	13	3	0.66
SERAC1	6	7	2	0.67
ZNF286B	17	7	3	0.67
TRMT44	4	18	6	0.67
FLG	1	71	13	0.67
PYGM	11	5	4	0.67
PLIN4	19	19	8	0.67
ACSM2A	16	23	4	0.67
SCN4A	17	10	2	0.67
GCKR	2	13	2	0.68
ROS1	6	8	7	0.68
DNAH12	3	24	5	0.68
CRYBG2	1	13	3	0.68
RABL6	9	5	4	0.68
SPTBN5	15	22	7	0.68
RGPD8	2	11	2	0.68
WNT7B	22	6	6	0.68
IFNE	9	10	2	0.68
MLH3	14	6	2	0.68
MYRFL	12	8	3	0.69
MST1	3	14	2	0.69
CCNK	14	8	3	0.69
PITRM1	10	12	2	0.70
MFF	2	16	5	0.70
KRTAP19-3	21	12	2	0.70
NOTCH2	1	8	2	0.70
IL4I1	19	5	3	0.71
VIT	2	9	2	0.71
KEAP1	19	5	2	0.71
MROH8	20	7	2	0.71
ISYNA1	19	6	6	0.71
PAK5	20	6	6	0.72
SI	3	8	2	0.72
FREM2	13	13	4	0.72
RGPD4	2	28	5	0.72
SRSF4	1	18	2	0.72
XIRP2	2	11	5	0.72
MUC5B	11	35	13	0.73
ZNF844	19	6	2	0.73
TRANK1	3	12	5	0.73
C1orf167	1	6	4	0.73
ST3GAL6	3	11	3	0.74
ARVCF	22	7	3	0.74
ABHD14B	3	8	2	0.74
CCDC17	1	7	4	0.74
FCRL5	1	8	3	0.74
MYO1C	17	14	3	0.75
ITLN2	1	10	3	0.75
C20orf96	20	12	2	0.75
PIK3R6	17	22	3	0.75
ECT2L	6	9	5	0.75
DSN1	20	12	2	0.75
SLC26A10	12	16	5	0.75
POLD3	11	11	3	0.75
DUOX2	15	20	2	0.76
BRSK1	19	9	3	0.76
ATR	3	9	3	0.76
NIBAN1	1	6	2	0.76
TRIP6	7	15	2	0.76
C8orf44	8	11	2	0.77
KMT2C	7	7	2	0.77
COX18	4	8	2	0.77
CRYBG1	6	7	4	0.77
IFNW1	9	5	2	0.78
DNAAF5	7	10	3	0.78
F10	13	16	2	0.78
IQGAP3	1	15	2	0.78
CD33	19	14	2	0.78
ABTB1	3	16	2	0.78
ZNF417	19	16	5	0.78
NOXO1	16	5	2	0.79
PRAM1	19	17	5	0.79
ANO7	2	16	4	0.79
ZNF781	19	8	2	0.79
OR52H1	11	8	2	0.80
CNTLN	9	12	3	0.80
SPATA31E1	9	9	5	0.80
BRCA2	13	17	2	0.80
EFCAB13	17	29	2	0.80
CWH43	4	17	2	0.80
MAP3K1	5	5	2	0.81
OR4Q2	14	23	3	0.81
HEATR5B	2	9	3	0.81
C15orf39	15	11	3	0.81
PKD1	16	7	5	0.81
TCHH	1	10	9	0.81
SCARB2	4	11	3	0.81
NEK11	3	8	3	0.81
FCGBP	19	9	7	0.82
ADAMTSL1	9	15	2	0.82
SERPINI2	3	8	4	0.82
ORAI1	12	25	4	0.82
SIX3	2	5	2	0.82
SMIM1	1	9	2	0.82
ABCA7	19	7	5	0.83
PTH2R	2	19	3	0.83
AIRE	21	7	2	0.83
KIF25	6	6	2	0.83
GCNT3	15	13	2	0.83
KRT36	17	10	3	0.83
YARS2	12	6	2	0.84
POTEH	22	5	2	0.84
CERS1	19	6	2	0.84
GDF1	19	6	2	0.84
OR6C68	12	7	3	0.84
RIN2	20	6	2	0.85
OBSCN	1	25	8	0.85
ULK4	3	7	3	0.85
PCDHB7	5	12	3	0.85
SPINK5	5	6	2	0.85
NPIPB2	16	9	2	0.85
ANO4	12	22	2	0.86
FAM209A	20	18	2	0.86
INSL6	9	8	2	0.86
MADCAM1	19	9	6	0.86
CYP3A5	7	9	3	0.86
ZSCAN31	6	13	2	0.86
CLCNKA	1	10	3	0.86
PDE11A	2	13	4	0.87
NBAS	2	15	4	0.87
GNPTAB	12	5	3	0.87
LY75	2	11	3	0.87
LY75-CD302	2	11	3	0.87
TEX15	8	19	4	0.88
LAMC3	9	14	3	0.88
CUL1	7	8	2	0.88
ZNF875	19	17	5	0.88
NBPF1	1	20	5	0.88
SFI1	22	20	5	0.89
KIF20B	10	6	4	0.89
KIAA0586	14	7	3	0.89
MTA3	2	12	2	0.90
ALS2CL	3	14	5	0.90
TSC2	16	10	2	0.95
AGBL5	2	11	3	1.00
ANKRD30A	10	20	2	1.00
ATP6V0A1	17	21	2	1.00
CATSPER2	15	5	2	1.00
CBWD5	9	12	2	1.00
CHD7	8	23	5	1.00
CPLANE1	5	5	2	1.00
CROT	7	6	2	1.00
CRYBA4	22	14	2	1.00
DNAJA2	16	11	3	1.00
DNHD1	11	17	6	1.00
DROSHA	5	5	2	1.00
EPS8L3	1	8	2	1.00
ERICH6	3	10	3	1.00
EVL	14	30	5	1.00
FAM166A	9	9	2	1.00
FHOD3	18	12	2	1.00
GGTLC2	22	9	2	1.00
GPRC5D	12	8	2	1.00
H1-6	6	6	3	1.00
INPP5B	1	5	2	1.00
LZTR1	22	5	2	1.00
MGAT4D	4	10	2	1.00
MUC5AC	11	36	7	1.00
NUP214	9	9	2	1.00
OR4F17	19	13	2	1.00
P2RX2	12	7	2	1.00
PODNL1	19	8	2	1.00
PPP1R37	19	7	2	1.00
PPP1R42	8	8	2	1.00
PRDM2	1	34	9	1.00
PRODH2	19	13	2	1.00
RAB2A	8	25	3	1.00
RAD50	5	8	2	1.00
RIN3	14	6	2	1.00
RP9	7	17	2	1.00
SFRP5	10	6	3	1.00
SLC4A3	2	11	2	1.00
SLC9A3	5	16	4	1.00
SLCO4A1	20	33	6	1.00
ST6GALNAC4	9	7	2	1.00
TAF1A	1	11	2	1.00
TBPL2	14	13	3	1.00
TGM6	20	13	2	1.00
TRIM45	1	7	3	1.00
TRIP11	14	7	3	1.00
VILL	3	14	2	1.00
ZNF107	7	11	2	1.00
ZNF660	3	12	2	1.00
ZNF860	3	8	3	1.00
ZNF99	19	26	2	1.00

## Sheet: SD2
	STROKE
GENE	CHR	CMAC	NVAR	P-value
ARPC5	1	39	2	5.13e-05
HAS1	19	7	4	1.42e-04
CHEK2	22	16	2	1.10e-03
ZNF544	19	72	2	1.74e-03
MYH8	17	7	3	3.44e-03
C1orf141	1	9	2	5.46e-03
VWA3B	2	91	3	5.87e-03
OR4D11	11	185	4	6.53e-03
FADS6	17	17	2	7.46e-03
CTAGE6	7	47	4	8.11e-03
BICDL2	16	5	2	8.18e-03
B3GALNT1	3	6	2	8.65e-03
SYNE2	14	5	5	9.49e-03
C4orf50	4	59	2	0.011
ARL8B	3	10	2	0.014
UACA	15	6	2	0.015
MYH3	17	23	2	0.015
AUNIP	1	34	3	0.016
SYNGR2	17	28	5	0.016
DNAH7	2	23	5	0.017
TMEM132D	12	10	5	0.019
DNAH6	2	11	3	0.019
PCDHB13	5	38	2	0.019
OR2T35	1	10	3	0.020
RHPN2	19	38	3	0.025
FLYWCH1	16	8	6	0.026
RAB5B	12	10	3	0.029
MOGAT1	2	29	2	0.029
C4orf47	4	42	2	0.030
TRPM4	19	5	2	0.032
DDX20	1	5	2	0.033
DNAJC4	11	17	2	0.033
VPS13B	8	27	4	0.034
SLC5A4	22	19	2	0.038
EPPK1	8	66	11	0.039
LEXM	1	21	2	0.039
HDAC10	22	18	4	0.040
KIAA1549L	11	6	2	0.041
ZNF429	19	18	2	0.045
SLC35G2	3	9	2	0.046
HERC6	4	57	3	0.047
OR2T12	1	30	4	0.047
KLHL35	11	18	2	0.048
ALDH1L1	3	13	2	0.050
CYP26C1	10	16	2	0.051
CD93	20	46	5	0.053
ZNF229	19	19	2	0.056
NUTM2B	10	36	2	0.057
SCN2A	2	100	2	0.060
TRIM58	1	9	2	0.062
SLF1	5	8	2	0.063
MROH2B	5	62	2	0.064
DSC2	18	78	6	0.065
HR	8	38	3	0.065
ZNF883	9	58	2	0.066
ZBP1	20	36	2	0.066
NOD1	7	13	2	0.068
DLEC1	3	7	4	0.069
FAM228B	2	45	2	0.069
ZNF28	19	7	2	0.070
MUC19	12	13	5	0.070
OTOA	16	44	2	0.073
ZAN	7	105	5	0.076
ZNF585B	19	15	3	0.076
C1orf185	1	6	3	0.078
ADPRH	3	18	2	0.079
NPFFR2	4	74	5	0.083
OR51G1	11	11	2	0.083
CLEC11A	19	13	3	0.084
PRR12	19	8	3	0.086
FGFR4	5	15	2	0.086
PIWIL3	22	6	4	0.086
USP17L18	4	29	3	0.088
BCL9L	11	5	3	0.088
SERAC1	6	17	2	0.088
OR11H2	14	6	2	0.088
CCDC191	3	50	3	0.089
APOBEC3D	22	7	2	0.089
RNF168	3	17	2	0.090
FGFRL1	4	10	3	0.092
SLC9B1	4	10	3	0.093
FRY	13	43	4	0.095
ALK	2	19	3	0.095
PKHD1	6	11	2	0.097
PRM3	16	11	2	0.099
UGT2B4	4	7	2	0.10
FUBP3	9	19	3	0.11
TMEM252	9	28	2	0.11
HAVCR1	5	8	2	0.11
TMEM249	8	6	2	0.11
EYS	6	20	4	0.11
PHOX2B	4	13	2	0.12
DCXR	17	55	7	0.12
DNAH1	3	154	6	0.12
BICRA	19	11	3	0.12
RNF111	15	95	5	0.13
ITPR3	6	6	4	0.13
OR6C70	12	11	2	0.13
PTPN23	3	13	4	0.13
LGALS8	1	103	2	0.13
PLSCR5	3	18	2	0.13
DNAH3	16	24	6	0.13
OR2T8	1	59	4	0.13
ANKRD20A1	9	24	3	0.13
SIPA1L2	1	33	6	0.14
EEPD1	7	45	3	0.14
LPAR6	13	185	5	0.14
CSNK1A1	5	45	4	0.14
AGMO	7	36	3	0.14
UNC13C	15	72	3	0.14
HMCN2	9	60	4	0.14
OR5H15	3	56	3	0.14
KIAA0040	1	16	2	0.15
TMEM247	2	14	2	0.15
NSD2	4	158	4	0.15
DCDC2B	1	61	4	0.15
FOXD4L3	9	33	2	0.15
ZNF880	19	45	8	0.15
PKD1L2	16	39	6	0.16
QRFPR	4	100	6	0.16
KLK14	19	17	2	0.16
CARD14	17	76	3	0.16
CCDC168	13	9	3	0.16
ZNF418	19	47	3	0.16
HPGD	4	32	2	0.16
MTMR2	11	23	5	0.16
RNASEH2B	13	32	2	0.17
CANX	5	38	3	0.17
OTOP3	17	8	2	0.17
TBC1D31	8	7	4	0.17
KRTAP10-7	21	23	4	0.17
CCT4	2	22	4	0.17
TBC1D8	2	8	2	0.17
CEL	9	5	5	0.17
WDR87	19	12	3	0.18
PGM1	1	103	5	0.18
DHX37	12	37	3	0.18
SYDE2	1	26	4	0.18
DHRS7B	17	7	2	0.18
FOXK2	17	18	4	0.18
KCTD18	2	5	3	0.18
PASK	2	8	2	0.18
ASCC1	10	9	2	0.18
USP39	2	8	3	0.19
MLNR	13	21	2	0.19
AGRN	1	9	3	0.19
RCCD1	15	8	4	0.19
TNFAIP6	2	5	2	0.19
ZNF506	19	11	2	0.19
ANKRD36	2	56	9	0.19
APOBEC1	12	5	2	0.19
MTCH2	11	46	3	0.19
ZBTB10	8	22	5	0.19
TRAK2	2	5	2	0.19
TRMT10C	3	12	2	0.20
ARHGEF11	1	12	2	0.20
STRN3	14	28	2	0.20
PLCB2	15	50	2	0.20
TYRO3	15	132	7	0.20
HYAL4	7	50	2	0.20
SPAG5	17	55	2	0.20
POLQ	3	23	4	0.21
EML3	11	16	4	0.21
SLC5A9	1	64	4	0.21
HTR2B	2	37	2	0.21
SPAG4	20	9	2	0.21
MGAT4B	5	25	2	0.21
SPEN	1	7	3	0.21
STARD9	15	7	4	0.21
IFI44L	1	10	2	0.21
ZSCAN5B	19	54	2	0.21
JSRP1	19	20	2	0.22
ZNF729	19	9	4	0.22
CYLD	16	55	4	0.22
ATP2A1	16	11	5	0.22
GPR152	11	9	2	0.22
CD177	19	8	2	0.22
ATXN3	14	69	2	0.22
CTAGE9	6	10	3	0.22
MAPK12	22	10	2	0.23
NEB	2	7	6	0.23
IVL	1	17	2	0.23
WDR74	11	5	2	0.23
DSCAML1	11	16	6	0.23
CPAMD8	19	12	2	0.23
OXGR1	13	55	2	0.23
NIFK	2	6	2	0.23
ANKRD30BP2	21	41	2	0.23
NLRP8	19	5	3	0.23
CCDC183	9	6	2	0.23
ECHDC2	1	7	3	0.23
NBPF4	1	22	2	0.23
POTEH	22	37	3	0.23
TRIM64B	11	118	3	0.23
PDIA2	16	74	5	0.23
MERTK	2	57	7	0.24
AFF3	2	62	2	0.24
ENPEP	4	27	3	0.24
TEX14	17	8	2	0.24
HNRNPAB	5	19	4	0.24
TTLL10	1	45	5	0.24
DCHS2	4	18	5	0.24
HRCT1	9	8	3	0.25
SCAF1	19	8	3	0.25
TOGARAM2	2	10	2	0.25
CDC25B	20	73	2	0.25
CCDC198	14	66	3	0.25
OR2T27	1	19	2	0.25
SLC14A2	18	11	2	0.25
MYH7	14	6	6	0.25
TXNDC15	5	5	2	0.25
NEBL	10	10	4	0.25
CDKL1	14	19	2	0.26
IFIH1	2	9	4	0.26
GPR182	12	15	3	0.26
SERPINE1	7	76	2	0.26
HYDIN	16	6	2	0.26
DNA2	10	6	3	0.26
PIK3C2G	12	38	3	0.26
LAMC2	1	9	2	0.26
PCDHGB4	5	17	5	0.26
ZNF555	19	9	4	0.26
OR5M9	11	169	4	0.26
MESP1	15	5	2	0.27
ELOVL5	6	40	2	0.27
ADGRE2	19	5	2	0.27
HEXA	15	5	2	0.27
SIGLEC11	19	10	2	0.27
OR11H1	22	15	4	0.27
SCN11A	3	5	2	0.27
DUSP16	12	85	3	0.27
KRTAP10-3	21	16	2	0.27
EPG5	18	5	4	0.27
PATJ	1	9	3	0.28
SETD1B	12	5	4	0.28
CPA4	7	11	3	0.28
KLHL36	16	24	5	0.28
FER1L5	2	7	2	0.28
OAS3	12	45	2	0.28
KMT2B	19	7	4	0.28
TMEM41A	3	88	3	0.28
STAT1	2	16	2	0.28
ABCA13	7	81	8	0.28
PNPLA7	9	27	2	0.29
TSPAN8	12	6	2	0.29
CNKSR1	1	90	2	0.29
SFXN2	10	14	2	0.29
CNGB3	8	5	3	0.29
HRNR	1	47	8	0.29
WDR27	6	83	3	0.29
ART5	11	8	2	0.29
PAAF1	11	83	4	0.29
CYP3A43	7	37	2	0.29
MCMDC2	8	10	3	0.29
PDE4DIP	1	36	2	0.29
ANXA9	1	70	3	0.29
SYNM	15	6	2	0.29
PCDHGB5	5	8	4	0.30
NT5C1A	1	14	4	0.30
HTRA1	10	16	4	0.30
OR2M3	1	15	2	0.30
PRC1	15	18	3	0.30
ZNF664	12	48	2	0.30
KIAA1522	1	18	6	0.30
CCDC87	11	15	2	0.30
ASCL4	12	6	2	0.30
CNTN5	11	39	2	0.31
NUDT7	16	6	2	0.31
SPTBN5	15	35	7	0.31
ADD1	4	5	2	0.31
DNAH2	17	19	5	0.31
CLBA1	14	8	2	0.31
MUC12	7	92	7	0.31
SDSL	12	7	2	0.31
RAB44	6	7	3	0.32
KRTAP5-10	11	6	2	0.32
VPS13C	15	8	5	0.32
USP17L17	4	46	3	0.32
FAM98B	15	14	2	0.32
HEATR5A	14	62	3	0.32
ADCY10	1	7	2	0.32
DEUP1	11	5	2	0.32
LVRN	5	22	2	0.32
CYP2C18	10	14	3	0.32
HS6ST1	2	29	2	0.33
DSPP	4	12	2	0.33
PIEZO1	16	29	4	0.33
TSNAXIP1	16	9	2	0.33
ANKRD30A	10	69	3	0.33
SYNE1	6	59	9	0.33
TMPRSS9	19	8	2	0.33
PRCC	1	5	2	0.33
PPP1R3E	14	8	3	0.34
OR4A47	11	6	3	0.34
PPL	16	5	2	0.34
BTN3A3	6	11	2	0.34
SNAPC1	14	6	2	0.34
RASAL3	19	6	2	0.34
NLRP13	19	93	3	0.34
ABCC12	16	46	3	0.34
HSD17B2	16	7	2	0.34
TCF21	6	9	2	0.34
PZP	12	17	2	0.34
LDB3	10	9	3	0.34
ZNF571	19	76	2	0.34
TDG	12	40	6	0.34
RPUSD2	15	117	4	0.35
ADAM29	4	5	4	0.35
DENND1C	19	5	3	0.35
OR4D1	17	76	4	0.35
GPC2	7	155	5	0.35
ZNF277	7	7	2	0.35
PCDHA8	5	14	3	0.35
PTTG2	4	14	2	0.35
FMO2	1	48	3	0.35
PLIN4	19	50	9	0.35
PHACTR4	1	195	5	0.35
PODNL1	19	19	2	0.35
ODF2L	1	5	3	0.36
CSPG4	15	5	3	0.36
FAM81B	5	42	2	0.36
RAD52	12	56	2	0.36
FAM71A	1	6	2	0.36
CYP4A22	1	68	3	0.36
PHKB	16	19	2	0.36
ANO5	11	6	3	0.36
TANC2	17	7	2	0.36
OR14A2	1	24	3	0.36
IL17RC	3	7	3	0.36
WDR64	1	6	2	0.37
TRRAP	7	11	2	0.37
IL1B	2	14	5	0.37
KSR1	17	8	3	0.37
FAM86B3P	8	64	2	0.37
BTN2A1	6	12	2	0.37
BUD23	7	6	3	0.37
CNIH3	1	6	2	0.37
PCDHA4	5	5	2	0.37
DNAJC16	1	13	2	0.37
NMUR1	2	6	2	0.37
ASB15	7	86	3	0.37
DHDH	19	33	3	0.37
HTR3B	11	8	4	0.37
EMILIN2	18	7	3	0.38
SPAG9	17	7	4	0.38
KCNJ18	17	5	2	0.38
PAPOLA	14	5	2	0.38
C1orf194	1	55	3	0.38
TMEM79	1	9	5	0.38
RGS12	4	6	3	0.38
AKR7L	1	193	4	0.38
PCGF3	4	15	3	0.38
C5orf49	5	12	2	0.38
LINC00608	2	24	2	0.39
ZNF471	19	6	2	0.39
BIVM-ERCC5	13	8	4	0.39
ERCC5	13	8	4	0.39
BPHL	6	60	3	0.39
OLA1	2	22	8	0.39
FZD8	10	7	4	0.39
MUC3A	7	119	18	0.39
SLC49A3	4	12	4	0.39
DST	6	25	7	0.39
EFCAB13	17	123	4	0.39
FCGBP	19	21	8	0.39
PRKD3	2	105	3	0.39
SIGLEC1	20	10	2	0.40
TRIM49	11	21	3	0.40
ZNF77	19	43	2	0.40
DENND4B	1	5	2	0.40
AMZ2	17	31	2	0.40
NTRK2	9	10	5	0.40
CCDC196	14	19	2	0.40
RGPD3	2	5	2	0.40
SIGLEC5	19	10	2	0.40
INF2	14	75	6	0.41
FGFR3	4	31	8	0.41
ZNF865	19	20	4	0.41
PCDHB16	5	9	3	0.41
GOLGA6L2	15	42	6	0.41
CCDC40	17	55	2	0.41
TRMT10B	9	22	2	0.41
NOTCH2	1	30	2	0.41
OR2L8	1	46	2	0.41
S100A2	1	5	2	0.41
ITSN1	21	75	3	0.42
AGAP4	10	12	4	0.42
HASPIN	17	7	2	0.42
H2AC12	6	58	2	0.42
TMEM25	11	5	2	0.42
TRIM5	11	5	2	0.42
PXDNL	8	14	2	0.42
GALP	19	5	2	0.42
PPP1R15A	19	5	2	0.42
MUC16	19	17	5	0.42
KDM4A	1	7	4	0.42
SPNS3	17	6	2	0.43
MUC5B	11	196	18	0.43
MLKL	16	57	2	0.43
C9orf43	9	5	2	0.43
CCDC7	10	77	8	0.43
KCNMB3	3	62	2	0.43
SI	3	19	2	0.43
C1QTNF8	16	34	2	0.43
ANO7	2	72	5	0.43
NID2	14	6	3	0.43
NLRP1	17	73	2	0.43
EXO1	1	7	2	0.43
ZNF440	19	5	2	0.43
CBWD5	9	41	3	0.44
GBP7	1	36	3	0.44
CMTR1	6	27	2	0.44
KRT32	17	9	5	0.44
FAM135A	6	81	7	0.44
PAK4	19	5	3	0.44
DDX11	12	5	2	0.45
POLG	15	6	3	0.45
POLR2B	4	5	3	0.45
LGI4	19	15	2	0.45
SLC5A11	16	11	2	0.45
TDRD9	14	5	3	0.45
SYCP1	1	17	4	0.45
MYH1	17	23	6	0.45
CCDC63	12	14	3	0.45
L1TD1	1	12	3	0.45
ZNF611	19	13	3	0.45
GBP5	1	29	4	0.45
ACSM4	12	94	4	0.45
NOXO1	16	18	2	0.46
OR2T33	1	25	7	0.46
ABHD15	17	6	4	0.46
KCNK16	6	14	2	0.46
BOD1	5	8	3	0.46
ITSN2	2	5	4	0.46
RPS15A	16	7	3	0.46
CRAT	9	7	4	0.46
H1-10	3	26	2	0.46
PABPC1	8	106	8	0.46
CLIP1	12	9	7	0.46
PKD1L3	16	92	3	0.46
PCSK4	19	5	4	0.47
NIPSNAP3A	9	7	2	0.47
ELFN1	7	60	4	0.47
CST3	20	59	5	0.47
GFY	19	20	2	0.47
RIMS1	6	5	2	0.47
LIME1	20	5	2	0.47
GPER1	7	69	3	0.47
GGT1	22	124	5	0.47
BAIAP3	16	5	3	0.47
FRAS1	4	20	3	0.47
IL17RB	3	97	2	0.47
ENGASE	17	5	3	0.47
SUGP2	19	6	3	0.48
CCDC66	3	34	4	0.48
TMEM232	5	11	3	0.48
MYOC	1	8	2	0.48
OR11H12	14	31	4	0.48
OR8B3	11	45	2	0.48
ADGRL1	19	6	3	0.48
PNPLA5	22	5	2	0.48
PDPK1	16	11	3	0.48
WASHC2A	10	16	5	0.48
OR4D10	11	20	4	0.48
CAMSAP2	1	36	6	0.48
AK7	14	5	2	0.48
VIT	2	28	2	0.49
TATDN1	8	5	3	0.49
RHBG	1	5	2	0.49
CDRT1	17	10	3	0.49
COL18A1	21	5	3	0.49
TLR1	4	6	3	0.49
PRLR	5	34	5	0.49
BEST4	1	13	5	0.49
HNRNPA1L2	13	43	2	0.49
CAPN2	1	11	2	0.49
ARID3C	9	5	2	0.49
ENTPD2	9	109	7	0.49
SYNGR4	19	12	2	0.49
FRMPD2	10	23	2	0.49
TP53I3	2	5	2	0.49
CASP4	11	89	3	0.50
PKD2	4	14	2	0.50
KRT76	12	15	3	0.50
TUBA3C	13	19	3	0.50
RHBDD3	22	33	2	0.50
THRAP3	1	36	2	0.50
GRIN3B	19	25	2	0.50
HOMEZ	14	9	3	0.50
TMEM67	8	5	3	0.50
AHNAK2	14	10	8	0.51
UQCRC1	3	13	2	0.51
MORN1	1	5	2	0.51
ADAMTS7	15	56	2	0.51
CASQ1	1	27	5	0.51
DHX38	16	22	2	0.51
SYNE3	14	6	4	0.51
ZNF528	19	18	5	0.51
CFTR	7	11	3	0.51
NDUFV2	18	5	2	0.51
CAPN10	2	5	4	0.51
ABCA8	17	9	4	0.52
LRRC28	15	5	2	0.52
CDK11A	1	24	2	0.52
SLX4IP	20	12	2	0.52
EBF3	10	11	3	0.52
SMOX	20	62	3	0.52
CAPG	2	43	2	0.52
PRUNE2	9	19	2	0.52
CSMD3	8	14	8	0.52
SLC34A3	9	5	2	0.52
TBC1D32	6	18	2	0.52
C9orf152	9	27	2	0.52
LPA	6	44	4	0.52
CC2D2A	4	62	2	0.52
SPATA4	4	12	2	0.53
SEMA4G	10	7	2	0.53
TRIOBP	22	5	4	0.53
RAVER1	19	36	2	0.53
VSIG8	1	5	3	0.53
SHISA5	3	182	5	0.53
NEIL1	15	7	2	0.54
FLG	1	107	14	0.54
U2SURP	3	26	2	0.54
MFSD10	4	10	2	0.54
DNAH9	17	6	6	0.54
IGSF10	3	12	3	0.54
ZNF737	19	15	4	0.54
SLC12A9	7	12	6	0.54
ANKRD27	19	8	4	0.54
UEVLD	11	33	2	0.54
ERCC1	19	12	2	0.55
KDM6B	17	32	4	0.55
OR2A7	7	5	2	0.55
CMYA5	5	8	5	0.55
FBXW8	12	12	3	0.55
ZNF599	19	82	3	0.55
TRIM61	4	88	2	0.55
B3GNT3	19	20	2	0.55
CEACAM19	19	6	2	0.56
GYPB	4	15	2	0.56
CNTNAP3	9	16	5	0.56
RGS11	16	11	2	0.56
SPESP1	15	95	4	0.56
HERC1	15	8	3	0.56
MAMDC4	9	25	5	0.56
EMC9	14	106	3	0.56
PCSK7	11	7	3	0.56
MOK	14	85	2	0.56
AGAP3	7	7	4	0.56
HSF1	8	20	2	0.57
MEGF6	1	13	7	0.57
GREB1L	18	93	8	0.57
RNASEL	1	16	2	0.57
SYNPO2L	10	7	2	0.57
RERGL	12	8	4	0.57
CPNE1	20	86	3	0.57
CDC14C	7	5	3	0.57
EME2	16	29	2	0.57
SLC7A8	14	80	2	0.57
DHRS7C	17	6	2	0.57
TTPA	8	16	3	0.58
FLG2	1	5	5	0.58
TAF2	8	9	3	0.58
EP400	12	15	7	0.58
ADCK2	7	7	2	0.58
TMC7	16	18	2	0.58
SFTPA2	10	11	2	0.58
WIPF3	7	48	5	0.58
TRIT1	1	12	2	0.58
ACIN1	14	13	2	0.58
PTRH1	9	81	2	0.58
OR1J1	9	25	2	0.59
REG1B	2	6	3	0.59
MYH15	3	8	3	0.59
RP1	8	8	2	0.59
SH3BP2	4	6	2	0.59
IRX3	16	5	2	0.59
ABCA10	17	10	2	0.59
SLC4A5	2	37	5	0.59
PPID	4	5	2	0.60
IFNK	9	79	3	0.60
SLCO1B7	12	13	3	0.60
ATG4C	1	13	4	0.60
NRAP	10	11	3	0.60
PROB1	5	7	7	0.60
CCDC144A	17	10	2	0.60
OR10A7	12	34	3	0.60
PKP3	11	5	3	0.60
FAM90A1	12	78	3	0.60
RETSAT	2	28	3	0.60
ALG8	11	5	2	0.61
MIB2	1	5	2	0.61
SMIM41	12	27	2	0.61
RBM43	2	30	2	0.61
C1orf52	1	7	3	0.61
CYP2A6	19	14	2	0.61
GOLGA6C	15	9	2	0.61
OBSCN	1	99	9	0.62
C7orf50	7	49	2	0.62
MPHOSPH10	2	6	5	0.62
COL6A5	3	98	5	0.62
ABCA7	19	85	6	0.62
PFKM	12	16	2	0.62
MS4A2	11	42	2	0.63
OR4Q3	14	90	4	0.63
ELMOD2	4	12	2	0.63
ALKBH8	11	13	5	0.63
A2ML1	12	92	3	0.63
CTC1	17	7	2	0.63
EBLN2	3	9	2	0.63
OCEL1	19	7	2	0.64
IDUA	4	6	5	0.64
VNN2	6	35	2	0.64
TTLL6	17	58	3	0.64
ZNF469	16	10	4	0.64
NDUFS7	19	11	6	0.64
MFSD4B	6	22	2	0.64
FAM86B2	8	84	2	0.64
FCRL6	1	81	3	0.64
LCT	2	15	3	0.64
PHETA2	22	11	2	0.64
CELSR1	22	11	5	0.65
JMY	5	8	3	0.65
POLN	4	7	3	0.65
ZNF114	19	5	3	0.65
TNFRSF10A	8	37	4	0.65
PLCG1	20	8	5	0.65
ZDHHC11	5	5	3	0.65
ATP13A5	3	39	2	0.65
OR5L2	11	75	3	0.65
ENDOU	12	9	2	0.65
ERAP1	5	6	3	0.65
HGFAC	4	12	3	0.65
SCART1	10	6	4	0.65
SELP	1	24	2	0.65
CCDC187	9	39	4	0.65
ZNF717	3	34	5	0.65
CHRNA2	8	43	4	0.65
CCDC121	2	54	3	0.65
PLCB3	11	8	3	0.65
FAM111B	11	67	2	0.66
GCNT3	15	23	2	0.66
ATP10B	5	81	2	0.66
FAM193B	5	13	3	0.66
ZNF286B	17	7	3	0.67
TRMT44	4	18	6	0.67
LRRC45	17	54	2	0.67
PYGM	11	5	4	0.67
ACSM2A	16	23	4	0.67
SCN4A	17	10	2	0.67
SEC24C	10	106	2	0.67
TRIM37	17	29	2	0.67
TPTE2P3	13	81	3	0.67
GCKR	2	13	2	0.68
ROS1	6	8	7	0.68
DNAH12	3	24	5	0.68
CRYBG2	1	13	3	0.68
RABL6	9	5	4	0.68
IDI2	10	78	2	0.68
FAM86B1	8	96	2	0.68
RGPD8	2	11	2	0.68
WNT7B	22	6	6	0.68
RASA4	7	80	3	0.68
MLH3	14	6	2	0.68
MYRFL	12	8	3	0.69
MST1	3	14	2	0.69
SLC22A14	3	43	2	0.69
CALHM2	10	71	2	0.69
ANKRD36C	2	82	3	0.69
RP1L1	8	29	4	0.69
CCNK	14	8	3	0.69
ABHD14B	3	18	2	0.70
PITRM1	10	12	2	0.70
MFF	2	16	5	0.70
KRTAP19-3	21	12	2	0.70
TCTEX1D2	3	31	2	0.70
ROM1	11	18	2	0.70
IL4I1	19	5	3	0.71
UPP2	2	43	2	0.71
KEAP1	19	5	2	0.71
MROH8	20	7	2	0.71
ISYNA1	19	6	6	0.71
PAK5	20	6	6	0.72
MUC17	7	83	9	0.72
FREM2	13	13	4	0.72
FAM166B	9	61	2	0.72
SRSF4	1	18	2	0.72
XIRP2	2	11	5	0.72
TPTE	21	41	3	0.73
ZNF844	19	6	2	0.73
TRANK1	3	12	5	0.73
LOXHD1	18	57	3	0.73
CIAPIN1	16	36	2	0.74
LTK	15	18	3	0.74
ST3GAL6	3	11	3	0.74
CNGB1	16	25	2	0.74
ARVCF	22	7	3	0.74
TMEM82	1	147	3	0.74
CCDC17	1	7	4	0.74
VSIG10L2	11	57	2	0.74
FCRL5	1	8	3	0.74
PIK3R6	17	61	6	0.74
PCDH10	4	47	8	0.74
MYO1C	17	14	3	0.75
ITLN2	1	10	3	0.75
CHRNA4	20	142	3	0.75
NBPF12	1	27	4	0.75
CCDC39	3	32	2	0.75
C20orf96	20	12	2	0.75
JAML	11	40	2	0.75
SLC23A2	20	58	2	0.75
CYP2A7	19	53	2	0.75
ECT2L	6	9	5	0.75
MYO15B	17	109	9	0.75
DSN1	20	12	2	0.75
SLC26A10	12	16	5	0.75
POLD3	11	11	3	0.75
UNC5B	10	90	7	0.75
DUOX2	15	20	2	0.76
BRSK1	19	9	3	0.76
FGL1	8	91	2	0.76
ATR	3	9	3	0.76
RSPH3	6	105	6	0.76
RIPOR3	20	43	2	0.76
NIBAN1	1	6	2	0.76
EMC10	19	62	2	0.76
TRIP6	7	15	2	0.76
AGAP9	10	49	2	0.77
KMT2C	7	7	2	0.77
COX18	4	8	2	0.77
CRYBG1	6	7	4	0.77
C8orf44	8	24	3	0.77
GPLD1	6	57	2	0.78
IFNW1	9	5	2	0.78
DNAAF5	7	10	3	0.78
F10	13	16	2	0.78
IQGAP3	1	15	2	0.78
UHRF1BP1L	12	53	5	0.78
CD33	19	14	2	0.78
ABTB1	3	16	2	0.78
ZNF417	19	16	5	0.78
ELAVL3	19	11	2	0.79
SMIM1	1	27	2	0.79
PRAM1	19	17	5	0.79
TUT4	1	32	3	0.79
ZNF781	19	8	2	0.79
TTLL3	3	85	2	0.79
MS4A6A	11	27	3	0.79
TUBB8B	18	93	3	0.79
OR52H1	11	8	2	0.80
NBAS	2	32	4	0.80
CNTLN	9	12	3	0.80
GP1BA	17	23	2	0.80
SPATA31E1	9	9	5	0.80
ZNF835	19	52	3	0.80
WASHC2C	10	78	4	0.80
BRCA2	13	17	2	0.80
ZSWIM1	20	32	2	0.81
MAP3K1	5	5	2	0.81
OR4Q2	14	23	3	0.81
HEATR5B	2	9	3	0.81
C15orf39	15	11	3	0.81
PDE11A	2	57	5	0.81
PKD1	16	7	5	0.81
TCHH	1	10	9	0.81
MUC5AC	11	49	8	0.81
NEK11	3	8	3	0.81
CFAP99	4	27	2	0.81
ADAMTSL1	9	15	2	0.82
SERPINI2	3	8	4	0.82
ORAI1	12	25	4	0.82
LRRC9	14	36	2	0.82
SIX3	2	5	2	0.82
NUTM2D	10	18	2	0.82
TBPL2	14	29	3	0.82
PIK3R3	1	172	5	0.83
SKA3	13	101	4	0.83
GOLGA6A	15	41	5	0.83
RGPD4	2	38	5	0.83
PTH2R	2	19	3	0.83
AIRE	21	7	2	0.83
DMBT1	10	25	2	0.83
HORMAD1	1	38	2	0.83
KIF25	6	6	2	0.83
KRT36	17	10	3	0.83
EFCAB5	17	33	3	0.84
UNC13B	9	16	2	0.84
TRMT2A	22	63	3	0.84
YARS2	12	6	2	0.84
REXO4	9	33	2	0.84
FOXD4L4	9	14	2	0.84
CERS1	19	6	2	0.84
GDF1	19	6	2	0.84
FNDC7	1	83	4	0.84
OR6C68	12	7	3	0.84
RIN2	20	6	2	0.85
PCDHB7	5	12	3	0.85
GSTO1	10	32	2	0.85
SPINK5	5	6	2	0.85
NPIPB2	16	9	2	0.85
OR13C5	9	57	2	0.85
NMRK2	19	32	2	0.86
INSL6	9	8	2	0.86
MADCAM1	19	9	6	0.86
CYP3A5	7	9	3	0.86
ZSCAN31	6	13	2	0.86
CLCNKA	1	10	3	0.86
MSR1	8	24	2	0.86
GNPTAB	12	5	3	0.87
FCN3	1	25	3	0.87
MYOF	10	62	5	0.87
LY75	2	11	3	0.87
LY75-CD302	2	11	3	0.87
TEX15	8	19	4	0.88
FAM186A	12	86	4	0.88
LAMC3	9	14	3	0.88
CUL1	7	8	2	0.88
ZNF875	19	17	5	0.88
SFI1	22	20	5	0.89
NUP214	9	20	2	0.89
KIF20B	10	6	4	0.89
KIAA0586	14	7	3	0.89
MTA3	2	12	2	0.90
ALS2CL	3	14	5	0.90
NBPF1	1	34	5	0.91
TSC2	16	10	2	0.95
AGBL5	2	11	3	1.00
AKNAD1	1	70	3	1.00
AMZ1	7	85	2	1.00
ANO4	12	35	3	1.00
ARHGAP39	8	96	3	1.00
ATP6V0A1	17	21	2	1.00
BEST3	12	75	2	1.00
BFSP1	20	54	3	1.00
C19orf25	19	54	3	1.00
C1orf167	1	25	5	1.00
CATSPER2	15	5	2	1.00
CCDC30	1	14	3	1.00
CHD7	8	23	5	1.00
CPLANE1	5	5	2	1.00
CROT	7	6	2	1.00
CRYBA4	22	14	2	1.00
CWH43	4	35	2	1.00
DCBLD1	6	104	3	1.00
DNAH14	1	88	10	1.00
DNAJA2	16	11	3	1.00
DNAJB7	22	50	3	1.00
DNHD1	11	17	6	1.00
DROSHA	5	5	2	1.00
EBF4	20	79	2	1.00
EPS8L3	1	8	2	1.00
ERICH6	3	10	3	1.00
EVL	14	30	5	1.00
FAM166A	9	9	2	1.00
FAM234A	16	53	3	1.00
FANCM	14	38	4	1.00
FASTKD1	2	40	2	1.00
FHOD3	18	40	4	1.00
GGA3	17	59	2	1.00
GGTLC2	22	40	3	1.00
GOLGA6L6	15	42	2	1.00
GPAT3	4	60	5	1.00
GPR151	5	28	2	1.00
GPRC5D	12	8	2	1.00
GRIN2A	16	240	5	1.00
H1-6	6	6	3	1.00
IFNE	9	25	2	1.00
INPP5B	1	5	2	1.00
KLK3	19	84	2	1.00
LEKR1	3	181	6	1.00
LZTR1	22	5	2	1.00
MGAT4D	4	10	2	1.00
NCOR1	17	154	3	1.00
NPHS1	19	20	2	1.00
NXNL2	9	30	2	1.00
OR4F17	19	13	2	1.00
P2RX2	12	7	2	1.00
PPP1R37	19	7	2	1.00
PPP1R42	8	8	2	1.00
PRDM2	1	34	9	1.00
PRODH2	19	13	2	1.00
RAB2A	8	25	3	1.00
RAD50	5	8	2	1.00
RIN3	14	6	2	1.00
RP9	7	17	2	1.00
SCARB2	4	23	3	1.00
SDHA	5	30	2	1.00
SEMA4B	15	40	4	1.00
SFRP5	10	6	3	1.00
SLC4A3	2	11	2	1.00
SLC9A3	5	16	4	1.00
SLCO4A1	20	33	6	1.00
ST6GALNAC4	9	7	2	1.00
TAF1A	1	24	2	1.00
TGM6	20	13	2	1.00
TRIM45	1	7	3	1.00
TRIP11	14	7	3	1.00
TUBB8	10	62	2	1.00
UBXN6	19	51	4	1.00
ULK4	3	18	3	1.00
UTP20	12	72	6	1.00
VILL	3	14	2	1.00
ZBED6CL	7	96	2	1.00
ZNF107	7	11	2	1.00
ZNF660	3	12	2	1.00
ZNF860	3	21	3	1.00
ZNF99	19	26	2	1.00

## Sheet: SD3
	STROKE
GENE	CHR	CMAC	NVAR	P-value
LRRN1	3	15	7	4.25e-06
FOXO1	13	7	2	1.32e-05
CLEC4M	19	13	10	1.72e-05
TARBP2	12	6	2	2.71e-05
RRP9	3	12	7	2.84e-05
GCDH	19	6	6	3.26e-05
SLC18A2	10	13	3	3.43e-05
MAP3K12	12	22	7	8.35e-05
TWNK	10	5	4	9.33e-05
OR4N5	14	6	3	9.42e-05
EFNA4	1	23	6	1.05e-04
FAM72D	1	5	2	2.28e-04
ARHGAP21	10	54	16	2.54e-04
ECE1	1	36	12	2.62e-04
ANK1	8	73	20	2.76e-04
BTBD17	17	6	3	2.79e-04
RBM11	21	6	4	2.97e-04
TYK2	19	37	17	3.17e-04
RAD21	8	14	4	3.60e-04
SNX4	3	5	2	3.63e-04
CDK5	7	7	5	4.07e-04
FAM83C	20	31	7	4.13e-04
CSH2	17	13	2	5.02e-04
THRSP	11	12	3	5.11e-04
FARP1	13	29	11	5.12e-04
SLC26A3	7	15	4	5.14e-04
OR13C2	9	38	6	5.22e-04
ACAP1	17	27	9	5.44e-04
STAG1	3	8	7	5.50e-04
OPN4	10	10	2	5.59e-04
MICALL2	7	77	25	6.27e-04
CASQ2	1	25	6	6.35e-04
RSAD1	17	7	2	7.10e-04
LRRC42	1	8	3	7.39e-04
MET	7	27	15	7.48e-04
SBK2	19	22	5	8.07e-04
MME	3	16	10	8.44e-04
COL28A1	7	38	14	8.64e-04
SPIC	12	11	5	1.17e-03
ZNF114	19	40	9	1.18e-03
CYP4F3	19	17	10	1.20e-03
AMHR2	12	7	6	1.25e-03
TMEM220	17	12	3	1.27e-03
KLK9	19	11	2	1.28e-03
IL6ST	5	27	9	1.40e-03
ADAD2	16	32	12	1.49e-03
MANSC4	12	6	3	1.51e-03
OXA1L	14	20	7	1.53e-03
NLRP1	17	28	15	1.54e-03
SLF1	5	43	12	1.57e-03
KRT6A	12	84	15	1.57e-03
C12orf50	12	10	4	1.61e-03
E2F4	16	6	6	1.68e-03
PDCD2	6	16	4	1.69e-03
FBXO36	2	5	2	1.78e-03
TAF1D	11	8	5	1.83e-03
RINL	19	9	8	1.89e-03
ZNF548	19	12	5	1.91e-03
PARP16	15	6	4	1.95e-03
CAPNS1	19	11	4	2.04e-03
KCNK2	1	17	6	2.04e-03
EDF1	9	9	3	2.06e-03
GIPR	19	24	9	2.06e-03
PEX10	1	7	5	2.09e-03
CHD1	5	11	8	2.10e-03
COL15A1	9	47	20	2.16e-03
SPATA7	14	8	5	2.16e-03
FIGNL2	12	17	8	2.20e-03
AKAP5	14	7	3	2.21e-03
GPR37L1	1	19	9	2.22e-03
LZTS3	20	10	9	2.24e-03
SLC26A8	6	11	7	2.24e-03
C6orf141	6	9	2	2.28e-03
MOGAT3	7	5	2	2.31e-03
NUDT16	3	14	3	2.48e-03
TNFSF11	13	7	2	2.51e-03
PLSCR1	3	7	6	2.58e-03
PEG3	19	70	24	2.69e-03
JARID2	6	31	8	2.72e-03
RPAP2	1	5	3	2.80e-03
KAT6A	8	44	13	2.80e-03
CLGN	4	8	3	2.87e-03
CALCA	11	12	2	3.12e-03
MAP1LC3B	16	5	2	3.13e-03
ZNF658	9	34	9	3.16e-03
MTRNR2L7	10	10	2	3.25e-03
ANTXR2	4	17	2	3.25e-03
LIPN	10	6	3	3.40e-03
UCP1	4	10	4	3.42e-03
FOXF2	6	7	4	3.43e-03
LBX2	2	11	3	3.44e-03
CFAP74	1	24	14	3.47e-03
MVK	12	9	8	3.56e-03
GLTP	12	8	4	3.61e-03
TIGD2	4	13	3	3.69e-03
IFITM3	11	25	3	3.69e-03
ARPC3	12	5	2	3.74e-03
ZBTB14	18	13	2	3.84e-03
CSN3	4	6	2	3.96e-03
ANKMY1	2	49	22	4.13e-03
NIPAL2	8	9	2	4.15e-03
TFEC	7	7	2	4.20e-03
CDH1	16	32	12	4.23e-03
ARHGAP22	10	15	10	4.24e-03
FKBP9	7	44	4	4.39e-03
MBD1	18	5	3	4.40e-03
PRRT1B	9	19	3	4.45e-03
TAF6	7	21	7	4.46e-03
ZNF774	15	9	3	4.46e-03
SGPP2	2	7	4	4.47e-03
CCDC121	2	10	6	4.52e-03
RPS20	8	7	3	4.56e-03
TKFC	11	13	5	4.58e-03
ZNF570	19	5	3	4.72e-03
NBPF4	1	19	8	4.80e-03
ARL9	4	13	2	4.90e-03
ALMS1	2	96	37	4.92e-03
XPNPEP3	22	16	6	4.96e-03
STX4	16	7	5	4.99e-03
UNC13A	19	31	7	5.13e-03
KRT79	12	28	10	5.18e-03
NUTM2A	10	41	10	5.30e-03
C10orf67	10	32	12	5.36e-03
ERBIN	5	28	10	5.41e-03
PLAUR	19	7	5	5.44e-03
RTKN	2	33	7	5.52e-03
TRPV3	17	20	10	5.55e-03
LYPLAL1	1	7	4	5.59e-03
BCL7C	16	14	7	5.70e-03
FGFRL1	4	24	14	5.70e-03
FBXO47	17	5	4	5.73e-03
CCBE1	18	7	6	5.75e-03
SDF2L1	22	19	5	5.76e-03
CCNI	4	8	6	5.79e-03
NLRC3	16	50	17	5.83e-03
CLCA2	1	11	6	5.97e-03
REG3G	2	9	4	6.01e-03
AKAP7	6	6	6	6.10e-03
ZNF586	19	10	6	6.16e-03
NBPF10	1	140	30	6.25e-03
NDUFA8	9	5	3	6.29e-03
WDR20	14	5	4	6.37e-03
BSCL2	11	18	10	6.37e-03
PUS1	12	21	13	6.45e-03
GBA3	4	37	5	6.51e-03
KLHL17	1	45	15	6.59e-03
OR11H2	14	48	13	6.69e-03
PRSS45P	3	26	7	6.88e-03
ARHGAP12	10	7	3	6.96e-03
PTPRS	19	39	25	7.13e-03
RWDD3	1	12	4	7.13e-03
OR7G3	19	6	3	7.26e-03
CCDC88B	11	83	18	7.43e-03
XYLB	3	34	8	7.43e-03
DSCAM	21	28	13	7.52e-03
RUBCNL	13	19	8	7.54e-03
CCNK	14	29	9	7.59e-03
NT5E	6	20	6	7.59e-03
DUS3L	19	24	6	7.75e-03
CCDC14	3	20	5	7.75e-03
CMTR1	6	11	9	7.89e-03
HLF	17	19	4	7.89e-03
HLTF	3	43	11	7.95e-03
CERS3	15	8	3	7.97e-03
ZNF428	19	12	4	7.98e-03
BBIP1	10	5	3	8.18e-03
GALNT13	2	8	7	8.23e-03
PRRT4	7	34	14	8.40e-03
ZBTB4	17	35	12	8.55e-03
MKX	10	13	2	8.60e-03
B3GALNT1	3	6	2	8.65e-03
OR10G3	14	32	14	8.70e-03
SLC4A7	3	14	5	8.75e-03
GPR161	1	12	9	8.75e-03
ZNF507	19	14	7	8.76e-03
KDR	4	48	14	8.80e-03
ZBP1	20	36	6	8.82e-03
CDK3	17	12	7	8.88e-03
PROX2	14	20	11	8.89e-03
C8orf74	8	25	4	8.94e-03
LHB	19	10	3	8.99e-03
SP100	2	10	4	9.01e-03
HTN1	4	8	2	9.04e-03
UBA5	3	11	3	9.19e-03
ZHX3	20	26	9	9.23e-03
PRR5	22	29	9	9.23e-03
RMDN1	8	12	4	9.33e-03
DIPK1C	18	11	8	9.35e-03
FUT7	9	20	4	9.44e-03
EPHX2	8	41	12	9.45e-03
ABLIM1	10	24	9	9.49e-03
FNDC9	5	6	5	9.50e-03
MEN1	11	17	5	9.56e-03
TMEM241	18	6	4	9.62e-03
MYO1F	19	14	11	9.63e-03
ACTRT2	1	13	3	9.72e-03
ACO1	9	6	5	9.78e-03
LIF	22	8	6	9.80e-03
FAM205A	9	73	21	9.82e-03
ADIG	20	6	2	9.99e-03
EXOC8	1	11	7	0.010
VTN	17	5	3	0.010
EPPK1	8	236	83	0.010
RIC1	9	43	15	0.010
C1orf185	1	8	5	0.010
PTPN4	2	16	4	0.010
GLIPR1L2	12	7	6	0.010
CANT1	17	13	7	0.010
CAMTA1	1	28	10	0.010
SLC5A3	21	24	8	0.011
NEIL2	8	5	4	0.011
ZSWIM5	1	40	17	0.011
PLEKHA8	7	18	6	0.011
KIF6	6	11	5	0.011
ZNF664	12	7	3	0.011
MOB3A	19	12	7	0.011
UGT1A5	2	5	5	0.011
CNN1	19	11	4	0.011
ZPLD1	3	19	6	0.011
COL7A1	3	68	29	0.011
CNPY4	7	9	2	0.011
C1QTNF12	1	7	5	0.011
TULP2	19	17	6	0.011
ABCB8	7	29	8	0.012
SH3BP2	4	29	13	0.012
SRGAP1	12	13	7	0.012
CHEK2	22	32	10	0.012
MARK3	14	11	9	0.012
MARS2	2	7	6	0.012
ARAP2	4	63	17	0.012
TCIRG1	11	43	16	0.012
SMARCA4	19	19	7	0.012
CARMIL1	6	29	9	0.012
GPR135	14	7	5	0.012
ALDH9A1	1	29	6	0.012
WDR55	5	9	4	0.012
TNFRSF1B	1	9	4	0.012
TPTE	21	50	17	0.012
SPEF2	5	45	12	0.013
NOL12	22	12	4	0.013
CD160	1	7	3	0.013
OR5AS1	11	10	4	0.013
GOLPH3L	1	14	8	0.013
MCM5	22	28	8	0.013
CD8A	2	5	3	0.013
HAS1	19	32	11	0.013
MTTP	4	25	7	0.013
IFFO2	1	24	4	0.013
TRMT6	20	6	4	0.013
CDH8	16	9	5	0.014
DCAF17	2	8	4	0.014
DYRK3	1	16	7	0.014
UGT1A8	2	19	5	0.014
ERN1	17	28	11	0.014
ADD2	2	37	7	0.014
UQCRC2	16	5	2	0.014
REEP4	8	31	7	0.014
NBPF26	1	12	4	0.014
MPP2	17	18	7	0.014
FAM229B	6	5	2	0.015
MCTP1	5	7	6	0.015
AATK	17	56	22	0.015
CLEC10A	17	55	8	0.015
DEUP1	11	30	8	0.015
HOXB13	17	16	4	0.015
DZIP1	13	12	4	0.015
FBN3	19	144	43	0.015
B3GNT6	11	5	3	0.015
OR5H2	3	24	7	0.015
RABGGTA	14	21	6	0.015
TBC1D7	6	8	5	0.015
GCN1	12	60	22	0.016
DLC1	8	40	15	0.016
NUAK1	12	13	6	0.016
THAP9	4	21	6	0.016
SLC2A5	1	11	5	0.016
SH2B1	16	26	12	0.016
RBM27	5	9	4	0.016
R3HDML	20	22	5	0.016
PRSS48	4	5	2	0.017
LPAR5	12	8	6	0.017
KIAA0040	1	19	4	0.017
CEP162	6	17	6	0.017
PKP4	2	28	13	0.018
SRBD1	2	56	19	0.018
GNLY	2	36	9	0.018
ZNF169	9	20	6	0.018
WRNIP1	6	28	11	0.018
MLH1	3	33	11	0.018
CEP250	20	90	20	0.018
GPD1L	3	12	5	0.018
GPR87	3	7	7	0.018
TRIM65	17	22	12	0.018
KRIT1	7	8	5	0.018
TRIM60	4	21	7	0.018
TFF1	21	33	3	0.019
ACBD5	10	23	6	0.019
TEKT1	17	14	4	0.019
FPR1	19	8	2	0.019
MYCBPAP	17	19	5	0.019
RNF183	9	13	6	0.019
CEBPZOS	2	9	2	0.019
POLR1A	2	14	6	0.019
HPD	12	13	4	0.020
CCDC88A	2	14	8	0.020
OLAH	10	6	4	0.020
ZNF738	19	12	2	0.020
ARMC10	7	17	2	0.020
SLC17A1	6	16	4	0.020
CHAMP1	13	18	7	0.020
CREB3	9	8	3	0.020
OPN3	1	7	5	0.020
TTLL6	17	19	9	0.020
CPN2	3	15	7	0.020
OSBPL7	17	7	6	0.020
JMJD7	15	18	2	0.020
HNRNPC	14	8	4	0.021
LCMT1	16	8	6	0.021
ATP10B	5	47	16	0.021
SH3BP4	2	9	8	0.021
YIF1B	19	5	3	0.021
SLC27A1	19	22	9	0.021
CTCF	16	6	4	0.021
EEFSEC	3	11	8	0.021
TRIM59	3	31	6	0.021
CRACR2A	12	31	9	0.022
DDB2	11	6	3	0.022
USP21	1	9	4	0.022
EPHA6	3	21	14	0.022
FGFBP1	4	7	4	0.022
KIF2B	17	23	7	0.022
ATXN1	6	61	17	0.023
PEMT	17	7	5	0.023
CYP2J2	1	5	3	0.023
SLC44A2	19	17	9	0.023
NKX3-1	8	6	2	0.023
PAK1IP1	6	21	2	0.023
CLIP3	19	5	5	0.023
FA2H	16	17	8	0.023
B3GNT3	19	22	8	0.023
KIF15	3	38	11	0.023
CPZ	4	79	22	0.023
RPLP2	11	7	3	0.023
DMBX1	1	7	6	0.023
CD177	19	36	11	0.023
MIOX	22	14	4	0.024
CBX6	22	31	7	0.024
TRIM14	9	8	5	0.024
CYB5D1	17	8	3	0.024
RBM20	10	14	7	0.024
STON2	14	10	8	0.024
TMEM259	19	10	10	0.024
CYP8B1	3	10	2	0.024
GALNT17	7	5	4	0.024
PARP8	5	6	3	0.024
HIBCH	2	19	6	0.025
DTWD1	15	20	3	0.025
WDR24	16	16	12	0.025
DNAH11	7	129	45	0.025
FAM124A	13	18	6	0.025
CGN	1	50	20	0.025
ANKRD55	5	17	6	0.025
MFHAS1	8	24	13	0.025
DNAJC14	12	8	3	0.025
SLC29A4	7	9	6	0.025
JAK2	9	41	12	0.025
NEURL4	17	86	20	0.025
OR2T35	1	17	6	0.025
ANO9	11	33	12	0.026
PLEKHA6	1	39	15	0.026
CACNA1E	1	63	19	0.026
AP2B1	17	32	11	0.026
EGFR	7	12	7	0.026
RNF113B	13	6	4	0.026
SYNGR1	22	9	5	0.026
TRAPPC11	4	33	10	0.026
CDK11A	1	44	10	0.026
COMP	19	11	7	0.027
PIGQ	16	35	12	0.027
SNUPN	15	5	4	0.027
ZNF350	19	7	6	0.027
CLBA1	14	51	9	0.027
C4orf17	4	6	3	0.027
DNAJC3	13	12	5	0.027
FAM207A	21	15	4	0.027
S100A7	1	14	2	0.027
MAP3K3	17	20	7	0.027
HS3ST3A1	17	20	6	0.027
CATSPER1	11	29	3	0.028
PLEKHN1	1	44	13	0.028
KRTAP12-1	21	12	4	0.028
CSMD1	8	87	37	0.028
SLC38A2	12	11	4	0.028
TSPAN32	11	16	4	0.028
COG5	7	15	7	0.028
HNRNPM	19	8	8	0.028
STAB2	12	87	25	0.028
OR10J3	1	17	3	0.028
ZNF799	19	33	10	0.028
PWWP2B	10	22	8	0.029
ZSCAN10	16	27	12	0.029
COL11A1	1	46	15	0.029
NEDD8-MDP1	14	6	4	0.029
ADAMTS3	4	8	5	0.029
CTC1	17	50	17	0.029
KPNA4	3	5	2	0.029
BATF2	11	13	3	0.030
ZBTB24	6	47	12	0.030
NOBOX	7	18	3	0.030
DMGDH	5	36	9	0.030
NRIP1	21	25	11	0.030
DHX35	20	46	8	0.030
ANXA8L1	10	17	2	0.030
CLEC18B	16	78	17	0.030
COMT	22	38	11	0.030
DMPK	19	15	11	0.030
LMBRD1	6	6	4	0.030
IKZF5	10	8	3	0.030
MCC	5	66	17	0.030
C9orf64	9	8	3	0.031
NUP88	17	16	5	0.031
PARP10	8	32	16	0.031
CNIH4	1	7	3	0.031
PRKAR1B	7	6	4	0.031
TMEM132D	12	71	19	0.031
CPA2	7	19	4	0.031
OGFOD3	17	26	11	0.031
MASTL	10	25	8	0.031
ERCC4	16	25	14	0.031
DUSP15	20	13	3	0.031
SMTN	22	36	14	0.031
CGB1	19	26	4	0.032
PAN3	13	15	6	0.032
USP17L7	8	35	15	0.032
CHPT1	12	18	3	0.032
WSCD2	12	6	3	0.032
CAMKK2	12	24	6	0.032
LAMA4	6	34	14	0.032
CEMIP	15	33	11	0.032
OR4K2	14	6	3	0.033
CDC123	10	6	2	0.033
TRIOBP	22	126	49	0.033
ADGRF1	6	36	9	0.033
ERN2	16	24	14	0.033
SF3B2	11	14	7	0.033
MYH3	17	38	13	0.033
TEAD2	19	9	5	0.033
STK31	7	23	11	0.033
SLC23A2	20	17	6	0.034
GATB	4	11	6	0.034
PARK7	1	14	5	0.034
HOXC6	12	11	4	0.034
TSPYL5	8	28	7	0.034
RAVER2	1	6	5	0.034
SEC23A	14	17	9	0.034
LUZP1	1	12	7	0.034
NTNG2	9	22	7	0.034
RANBP9	6	19	8	0.034
PRR34	22	5	5	0.034
PNLDC1	6	25	7	0.035
VSTM2L	20	34	7	0.035
OR2T12	1	92	20	0.035
PPP1R13B	14	29	17	0.035
CLDN7	17	10	4	0.035
ZNF506	19	18	5	0.035
ADCY9	16	38	13	0.035
MCCC2	5	11	8	0.035
CALCOCO1	12	15	4	0.035
CBWD1	9	36	5	0.035
C12orf43	12	7	2	0.035
TNS2	12	69	23	0.036
SEMA3F	3	9	7	0.036
UQCRC1	3	33	7	0.036
ZC3H12C	11	15	8	0.036
TRIM50	7	20	7	0.036
S100A11	1	11	2	0.036
VCAN	5	31	17	0.036
SUSD4	1	15	6	0.036
HINFP	11	17	4	0.036
MGAT3	22	12	4	0.037
GTF2A1L	2	6	2	0.037
DSE	6	12	5	0.037
SETD3	14	5	4	0.037
GPER1	7	25	8	0.037
VASH2	1	34	5	0.038
TMEM255B	13	14	6	0.038
MFSD8	4	16	6	0.038
AGL	1	33	9	0.038
ZC2HC1B	6	10	2	0.038
PADI6	1	8	5	0.039
SQOR	15	7	7	0.039
ACAP3	1	26	14	0.039
NUPR1	16	5	4	0.039
ZC3H11B	1	5	4	0.039
ALKBH8	11	78	19	0.039
PIK3R3	1	11	8	0.039
ADAM7	8	25	7	0.039
NLRP13	19	34	11	0.039
LSS	21	6	3	0.039
EFEMP2	11	22	5	0.040
TRIM68	11	9	5	0.040
CD82	11	7	4	0.040
TRMT2A	22	24	9	0.040
MAP3K9	14	19	13	0.040
KLHL10	17	15	7	0.040
STARD6	18	5	2	0.040
COL16A1	1	69	15	0.040
MYC	8	7	7	0.040
EPB41L4B	9	16	9	0.041
CCDC158	4	27	7	0.041
SYNPO	5	40	11	0.041
INTS2	17	14	9	0.041
APOL3	22	15	7	0.041
PBX4	19	23	3	0.041
PILRA	7	21	3	0.041
TRABD2A	2	39	5	0.041
FLT3LG	19	12	7	0.041
BFSP1	20	14	3	0.041
KLF16	19	16	2	0.042
ADAMTS18	16	63	19	0.042
HIRA	22	17	5	0.042
FOLR1	11	16	4	0.042
FRZB	2	37	6	0.042
PAQR5	15	14	3	0.042
TSC22D2	3	15	10	0.043
MYH6	14	32	15	0.043
ATXN10	22	15	4	0.043
ARHGAP45	19	42	12	0.043
ASNSD1	2	29	7	0.043
ERGIC1	5	5	3	0.043
RASGRP4	19	30	11	0.043
FAT2	5	183	54	0.044
DMKN	19	18	4	0.044
POLR3D	8	11	5	0.044
GPR156	3	29	10	0.044
TMEM130	7	7	4	0.044
ALDH8A1	6	21	5	0.044
SRRM2	16	144	49	0.045
ARHGAP39	8	24	15	0.045
MAP1B	5	47	18	0.045
KPNA2	17	19	6	0.045
GDF10	10	7	6	0.045
PDCL	9	5	3	0.045
CNR2	1	7	4	0.045
RBMXL1	1	81	17	0.046
NNT	5	41	11	0.046
DENND4B	1	34	14	0.046
MMP12	11	8	3	0.046
AADAC	3	19	5	0.046
DTNBP1	6	5	2	0.046
ORC6	16	8	2	0.046
CIRBP	19	7	6	0.046
CRYBG1	6	75	22	0.046
METTL25	12	27	11	0.046
BEND7	10	9	3	0.046
AKR1C3	10	7	4	0.047
CCDC78	16	7	3	0.047
LY9	1	31	8	0.047
PPRC1	10	71	16	0.047
PLEKHG1	6	9	4	0.047
ZNF703	8	27	11	0.047
CABS1	4	7	2	0.047
MND1	4	25	4	0.047
NPIPB11	16	56	19	0.047
BAIAP2	17	10	8	0.047
FURIN	15	15	9	0.048
PKD1L3	16	49	24	0.048
PIGO	9	13	6	0.048
DIRC1	2	9	3	0.048
ZAN	7	160	53	0.048
DUSP3	17	9	4	0.048
CPSF7	11	5	3	0.048
EXOC5	14	7	3	0.048
LARS1	5	39	15	0.048
KRT13	17	22	5	0.048
IRF9	14	6	4	0.049
TBC1D31	8	46	12	0.049
THNSL1	10	10	6	0.049
TUBGCP6	22	73	34	0.049
OPRM1	6	43	7	0.049
AGAP5	10	25	6	0.049
HGFAC	4	74	17	0.049
FNDC1	6	105	31	0.049
GOLGB1	3	83	23	0.050
PLXNB1	3	44	24	0.050
KIDINS220	2	12	10	0.050
KLHDC7B	22	36	15	0.050
PLEKHH1	14	46	13	0.050
HHLA1	8	22	5	0.050
FUT3	19	33	8	0.050
GRXCR2	5	9	4	0.050
ICAM3	19	18	8	0.050
NPHP3	3	16	5	0.050
AGA	4	31	4	0.050
NMBR	6	19	5	0.051
CRELD2	22	39	10	0.051
PPP4R3B	2	20	7	0.051
ARL8B	3	22	5	0.051
IL17C	16	9	7	0.051
DEFB125	20	6	2	0.051
ABCF2	7	8	2	0.051
GNPAT	1	11	3	0.052
CAMK2B	7	13	5	0.052
L3MBTL3	6	7	7	0.052
DRAXIN	1	28	13	0.052
CASP7	10	9	2	0.052
CACNA1B	9	30	22	0.052
TIMP4	3	7	5	0.052
WDHD1	14	38	8	0.052
IGFALS	16	19	11	0.052
ZDHHC18	1	5	5	0.052
CAPZA1	1	13	3	0.052
CD63	12	12	6	0.052
PRKCH	14	15	2	0.053
ALKBH7	19	9	4	0.053
SERPINB4	18	17	5	0.053
GRM3	7	22	8	0.053
SETX	9	77	21	0.053
MARK2	11	16	4	0.053
HES4	1	28	5	0.053
OR5D16	11	12	3	0.053
TOR1A	9	6	4	0.054
FLG	1	724	165	0.054
UBA6	4	13	7	0.054
CTNND1	11	20	9	0.054
SFRP4	7	15	4	0.054
COL8A1	3	22	4	0.054
YAE1	7	18	2	0.054
KCNJ10	1	24	6	0.054
SOAT1	1	15	4	0.054
RAB3GAP2	1	32	9	0.055
CNTNAP5	2	53	13	0.055
C7orf26	7	13	9	0.055
IL37	2	19	3	0.055
ERC2	3	28	6	0.055
LRRC53	1	20	10	0.055
NFKBIZ	3	6	4	0.055
KCNMB1	5	16	7	0.055
CSNK1G2	19	39	10	0.055
FAM163B	9	11	8	0.056
HEPACAM2	7	9	5	0.056
IL34	16	29	10	0.056
ZNF234	19	19	5	0.056
OR2M2	1	34	7	0.056
PRDX5	11	20	3	0.056
BHMT	5	19	2	0.057
CD58	1	11	2	0.057
C18orf63	18	9	4	0.057
CALCOCO2	17	15	4	0.057
MKKS	20	21	9	0.057
ATR	3	111	25	0.057
ATAD3B	1	72	24	0.057
NF1	17	67	14	0.057
FBXW5	9	48	18	0.057
KLK2	19	9	6	0.057
UROS	10	25	4	0.057
IGF1R	15	31	11	0.058
PICALM	11	33	9	0.058
TEX38	1	7	3	0.058
THAP3	1	14	3	0.058
TNFSF14	19	23	5	0.058
TRAF1	9	19	4	0.058
COG7	16	17	8	0.058
FOXD4L5	9	52	16	0.058
P3H4	17	8	3	0.058
C1orf141	1	24	8	0.059
ADRA1A	8	10	3	0.059
KLHL33	14	19	10	0.059
IP6K3	6	11	7	0.059
OR6S1	14	11	5	0.059
ARID4B	1	27	11	0.059
CDK12	17	48	14	0.059
ATP1A2	1	14	7	0.059
SSPN	12	35	5	0.059
IL17REL	22	21	4	0.059
TDRKH	1	23	6	0.060
OR52R1	11	9	3	0.060
NCOA6	20	35	22	0.060
ARHGAP17	16	28	13	0.060
HELZ	17	15	5	0.060
CREB3L2	7	16	10	0.060
RMDN2	2	17	6	0.060
DNAJC21	5	23	7	0.060
NT5DC1	6	21	9	0.060
OR1L6	9	20	4	0.061
NGLY1	3	5	3	0.061
NOMO2	16	27	11	0.061
MYSM1	1	20	4	0.061
AQP5	12	12	7	0.061
TMPRSS4	11	10	2	0.061
CLPS	6	14	3	0.061
SH2D3A	19	40	10	0.061
MON1B	16	10	5	0.061
OSR2	8	13	3	0.062
CHST2	3	50	14	0.062
RCN2	15	5	3	0.062
VNN2	6	25	8	0.062
PEAK1	15	18	6	0.062
PHAX	5	11	4	0.062
TMEM145	19	27	7	0.062
CARNS1	11	13	8	0.062
PIK3R4	3	35	10	0.063
GXYLT2	3	10	4	0.063
PMS1	2	18	9	0.063
OR56B1	11	24	6	0.063
PDK1	2	17	6	0.063
ACER2	9	6	4	0.063
LINGO4	1	17	11	0.063
OR5C1	9	9	6	0.063
CPM	12	16	4	0.063
INO80E	16	26	9	0.063
RASSF1	3	19	7	0.063
MBOAT2	2	9	4	0.064
CYP1B1	2	26	10	0.064
TINAG	6	29	3	0.064
SERPINA3	14	8	5	0.064
SLC25A23	19	14	4	0.064
KIF18B	17	24	9	0.064
ZNF800	7	21	7	0.064
ATP5PB	1	11	5	0.064
PRKDC	8	76	21	0.064
NBPF20	1	47	13	0.064
C16orf89	16	21	4	0.064
NAV3	12	47	14	0.064
SFTPA1	10	18	8	0.064
DNAJC4	11	29	9	0.064
YIPF2	19	19	8	0.065
FAM149A	4	54	11	0.065
ARMC5	16	30	10	0.065
CARD11	7	25	12	0.065
CSHL1	17	15	3	0.065
RPEL1	10	19	3	0.065
TRPM8	2	27	10	0.065
KIAA1586	6	9	6	0.065
CEP152	15	51	15	0.065
ZNF613	19	22	8	0.065
NECTIN3	3	17	7	0.065
CLDN5	22	11	3	0.065
COL20A1	20	61	15	0.065
PELP1	17	26	14	0.065
PGBD5	1	22	5	0.066
GAPVD1	9	22	10	0.066
FSCB	14	19	5	0.066
VPS18	15	44	13	0.066
RHBDL1	16	6	3	0.066
CHST1	11	5	4	0.066
OR1I1	19	14	4	0.066
DSC1	18	36	11	0.066
AMZ1	7	47	19	0.066
CYTIP	2	13	3	0.067
ZDBF2	2	90	23	0.067
NCAPD3	11	41	16	0.067
POLA2	11	18	5	0.067
SCNN1A	12	20	11	0.067
HSD17B4	5	7	6	0.067
ZNF211	19	28	3	0.067
WWTR1	3	9	3	0.067
MMP8	11	14	7	0.067
CNNM1	10	17	8	0.067
RIT2	18	11	2	0.068
LRSAM1	9	32	11	0.068
CD109	6	52	17	0.068
TNPO3	7	5	5	0.068
NLRC4	2	28	5	0.068
CPT2	1	12	5	0.068
RAB11FIP4	17	11	3	0.069
ENGASE	17	41	14	0.069
RB1	13	7	6	0.069
ASPN	9	15	2	0.069
IFT43	14	9	3	0.069
C7	5	21	14	0.069
AMPH	7	5	5	0.069
RARG	12	6	5	0.069
ASIC2	17	9	4	0.069
SCAF8	6	30	11	0.069
PDE4C	19	11	8	0.070
SUMF2	7	13	3	0.070
C1orf226	1	7	2	0.070
KLHL32	6	19	7	0.070
LTBR	12	10	4	0.070
SRSF12	6	9	4	0.070
CCDC144NL	17	36	10	0.070
DRD5	4	27	7	0.070
GBP5	1	34	9	0.070
APOBEC4	1	8	5	0.071
MYO10	5	95	29	0.071
FUT4	11	16	5	0.071
CGB5	19	36	10	0.071
C8A	1	48	10	0.071
FAM214A	15	36	10	0.071
CNTNAP4	16	40	8	0.071
C15orf39	15	89	21	0.071
USP25	21	13	7	0.071
FAM174A	5	7	4	0.071
TANK	2	26	7	0.071
OR8I2	11	12	8	0.071
ZFPL1	11	17	8	0.071
RHEX	1	19	2	0.071
PPP2R1B	11	40	7	0.072
DONSON	21	21	5	0.072
RMND1	6	17	6	0.072
PLA2G6	22	35	13	0.072
STK16	2	17	3	0.072
EMC4	15	5	3	0.072
PCDHB14	5	31	11	0.072
TF	3	38	8	0.072
RAB21	12	29	4	0.072
NR1H4	12	20	4	0.073
CNTN3	3	33	11	0.073
MN1	22	48	18	0.073
CENPJ	13	38	18	0.073
APTX	9	7	3	0.073
MAD1L1	7	20	7	0.073
WFDC5	20	5	3	0.073
PINK1	1	29	7	0.073
ZSCAN25	7	22	8	0.073
TRIM58	1	14	6	0.073
GMEB2	20	24	8	0.074
HBQ1	16	8	4	0.074
POM121C	7	94	30	0.074
PDE1C	7	38	8	0.074
ANKRD63	15	16	4	0.074
ANXA2	15	12	4	0.074
PMFBP1	16	65	14	0.074
RAE1	20	6	2	0.074
WDSUB1	2	19	5	0.074
SLC9C1	3	31	9	0.074
GALR3	22	13	6	0.074
TRAPPC13	5	21	3	0.075
P2RY14	3	5	3	0.075
MGLL	3	24	6	0.075
SAMD8	10	6	3	0.075
TNFAIP8L3	15	19	8	0.075
ASCC2	22	35	11	0.075
WIPF2	17	27	9	0.076
SLC7A13	8	18	5	0.076
KIAA1549	7	18	11	0.076
CENPBD1	16	28	4	0.076
OR2K2	9	5	5	0.076
GDPD4	11	24	8	0.076
AUNIP	1	19	5	0.076
FGF22	19	9	7	0.076
ATAD3A	1	56	16	0.076
BICDL2	16	15	8	0.076
PMM1	22	16	7	0.076
SLC9B1	4	63	16	0.077
AKAP8L	19	7	6	0.077
ZNF543	19	34	7	0.077
TMC1	9	30	9	0.077
TTC30B	2	14	7	0.077
EIF2A	3	25	10	0.078
TRIM61	4	15	5	0.078
AURKB	17	19	4	0.078
ZNF514	2	19	4	0.078
CDKL3	5	27	5	0.078
GALNT9	12	18	7	0.078
NDUFAF1	15	31	5	0.078
SLC45A2	5	12	3	0.079
SNTG2	2	13	4	0.079
CABYR	18	12	4	0.079
CNDP2	18	11	4	0.079
IQGAP2	5	19	14	0.079
PHF7	3	6	4	0.079
RAD23B	9	5	4	0.080
PCBP1	2	13	3	0.080
FSCN3	7	20	10	0.080
ARRDC2	19	21	4	0.080
ZNF891	12	6	4	0.080
ATRIP	3	25	6	0.081
ZNF577	19	6	5	0.081
NUP58	13	22	8	0.081
SUZ12	17	10	5	0.081
MILR1	17	15	5	0.081
MCM9	6	31	10	0.081
PTCD3	2	8	7	0.081
DNAI2	17	31	8	0.081
NCOR2	12	45	29	0.081
C2CD6	2	56	11	0.081
TIMM50	19	17	5	0.081
ABCC3	17	53	12	0.081
CDKL4	2	5	2	0.081
HPS6	10	12	7	0.081
TMEM209	7	23	8	0.081
SYN3	22	29	8	0.081
DMXL2	15	43	18	0.081
ALDOA	16	16	7	0.081
HNRNPL	19	6	3	0.081
SLC10A2	13	31	6	0.082
ZNF101	19	20	6	0.082
FIGNL1	7	13	8	0.082
DDC	7	18	3	0.082
GIPC3	19	51	23	0.082
TNFSF9	19	5	3	0.082
AGO2	8	13	5	0.082
MC4R	18	17	3	0.082
CACNA1S	1	58	21	0.082
LAMB1	7	19	10	0.082
HSPA6	1	50	12	0.082
COL9A1	6	39	10	0.082
STK39	2	13	4	0.082
C12orf73	12	10	2	0.082
MLKL	16	55	9	0.083
RPL8	8	16	5	0.083
TTC7B	14	20	9	0.083
ZC3H6	2	36	7	0.083
SORBS3	8	44	18	0.083
CANX	5	56	10	0.083
SREBF2	22	24	12	0.083
EPB41L1	20	36	5	0.084
SYNGR2	17	53	11	0.084
ADCY4	14	33	12	0.084
CACNB2	10	36	10	0.084
TTC23	15	8	6	0.084
FUT1	19	5	2	0.084
CYP3A7-CYP3A51P	7	5	4	0.084
RNF19B	1	28	10	0.084
WDR59	16	19	10	0.084
RGL4	22	48	10	0.085
TNFRSF13B	17	13	5	0.085
HPS3	3	20	9	0.085
GOSR2	17	10	4	0.085
SON	21	46	21	0.085
POTEM	14	41	14	0.085
CCDC63	12	35	10	0.085
CATIP	2	11	5	0.085
FRY	13	129	30	0.085
SP2	17	7	5	0.086
AFTPH	2	40	7	0.086
SRMS	20	24	12	0.086
DNMT1	19	29	8	0.086
RRP12	10	56	10	0.086
DNAJB8	3	17	8	0.086
MUC19	12	16	7	0.086
SCAMP2	15	5	3	0.086
SAMD1	19	28	14	0.086
MEX3D	19	23	9	0.087
TMEM109	11	26	4	0.087
ZC3H4	19	33	22	0.087
ZNF782	9	13	6	0.087
PNPLA8	7	21	6	0.087
MRE11	11	8	4	0.087
TFCP2L1	2	20	5	0.087
CACNA1D	3	23	13	0.087
BRF2	8	23	4	0.087
ALKBH5	17	7	7	0.087
HDAC10	22	30	7	0.088
INVS	9	45	8	0.088
TMTC1	12	20	7	0.088
SOWAHB	4	18	4	0.088
ADAMTSL4	1	62	18	0.088
ADARB1	21	16	3	0.088
TMPRSS2	21	11	9	0.088
TMEM200A	6	17	5	0.088
KCNA5	12	26	11	0.088
CRTAM	11	15	5	0.088
ADGRF4	6	41	10	0.088
AZIN2	1	17	7	0.088
LONRF2	2	13	5	0.088
LRRC9	14	21	8	0.088
CHERP	19	7	4	0.089
SLC26A9	1	30	14	0.089
FAM76B	11	10	5	0.089
AGO4	1	8	5	0.089
SLC5A5	19	5	4	0.089
IQCN	19	98	21	0.089
CDC25B	20	16	5	0.089
CFH	1	28	8	0.089
CCDC173	2	38	9	0.089
DUS1L	17	18	5	0.089
ACO2	22	18	6	0.089
SPATA46	1	10	4	0.089
ZIC2	13	33	3	0.089
FLOT2	17	6	4	0.089
CDH7	18	8	5	0.090
TGM4	3	50	11	0.090
HOXC10	12	13	4	0.090
CLEC18C	16	26	6	0.090
ABCC4	13	36	15	0.090
KRT9	17	10	4	0.090
SYNE2	14	224	84	0.090
FBXO39	17	19	8	0.090
CD164	6	7	3	0.090
INMT	7	16	4	0.090
FRMPD1	9	37	13	0.090
CEP97	3	17	5	0.091
HAS3	16	6	3	0.091
OR6C70	12	30	7	0.091
TMBIM4	12	7	3	0.091
IQCH	15	36	12	0.091
GATD3B	21	13	2	0.091
RRBP1	20	59	14	0.091
SFTPA2	10	25	7	0.091
SPHKAP	2	36	12	0.091
SYT12	11	23	6	0.091
SLK	10	10	5	0.091
DEFB112	6	14	2	0.092
CENPT	16	25	8	0.092
NEK5	13	54	11	0.092
ATXN7	3	28	11	0.092
OR6B2	2	19	6	0.092
LEXM	1	23	4	0.092
SLC5A4	22	40	9	0.092
DIS3L	15	18	10	0.092
ZNF513	2	16	8	0.092
KLHL22	22	9	5	0.092
ERF	19	9	4	0.092
SIGIRR	11	23	8	0.092
C12orf60	12	25	7	0.093
MAP7	6	82	14	0.093
PTPRU	1	21	11	0.093
GPAT2	2	24	9	0.093
CPA3	3	21	7	0.093
BTBD18	11	6	4	0.093
SLC36A4	11	6	6	0.093
MYO5B	18	61	21	0.093
NTRK1	1	30	15	0.093
PCSK5	9	36	13	0.093
ZNF286A	17	19	9	0.093
GOLGA2	9	46	10	0.094
EGFL7	9	10	6	0.094
CYP1A2	15	24	7	0.094
PDIA4	7	55	12	0.094
ULK3	15	12	3	0.094
STX2	12	21	6	0.094
LAMC2	1	68	17	0.094
ZC2HC1A	8	7	5	0.094
CRYGD	2	17	6	0.094
NMRK2	19	10	3	0.094
ASCC1	10	25	4	0.095
PHF20L1	8	9	7	0.095
FBLN7	2	27	10	0.095
DCUN1D2	13	7	3	0.095
BCKDHA	19	9	6	0.095
MAD2L1	4	23	6	0.096
NCAPG	4	32	10	0.096
KIAA0100	17	51	19	0.096
IFT88	13	12	7	0.096
C3orf52	3	17	9	0.097
C2orf76	2	14	2	0.097
CHRNA6	8	15	6	0.097
VEGFB	11	14	7	0.097
GABBR2	9	6	3	0.097
ABCB9	12	23	9	0.097
ZNF419	19	6	5	0.098
ZIM2	19	20	8	0.098
UBN1	16	11	8	0.098
TNFRSF21	6	22	9	0.098
PCDHGB6	5	11	7	0.098
GATM	15	15	4	0.098
C3orf38	3	26	3	0.098
ZNF787	19	23	5	0.098
ESRP2	16	29	10	0.099
SNX2	5	5	3	0.099
ACOXL	2	34	6	0.099
TMEM121B	22	14	5	0.100
EXD1	15	11	7	0.100
RFWD3	16	6	4	0.100
DLD	7	7	4	0.100
TMOD1	9	16	5	0.100
OR2AK2	1	6	3	0.10
TMEM102	17	22	5	0.10
ZNF93	19	28	6	0.10
HDAC5	17	12	3	0.10
PMM2	16	12	3	0.10
TFAP2C	20	15	6	0.10
PPP1R1B	17	19	3	0.10
PCGF3	4	57	12	0.10
COG8	16	6	4	0.10
BMPR2	2	16	12	0.10
ROCK2	2	18	10	0.10
CACNB4	2	5	5	0.10
RAB27B	18	12	2	0.10
RETSAT	2	77	15	0.10
SCNN1G	16	32	10	0.10
DCBLD2	3	20	14	0.10
OR4C13	11	26	8	0.10
INA	10	11	7	0.10
FAM110B	8	19	3	0.10
PDIA6	2	12	4	0.10
EWSR1	22	6	2	0.10
CHD1L	1	16	9	0.10
KRT36	17	43	8	0.10
NUMB	14	5	2	0.10
RBM5	3	5	4	0.10
TMEM106A	17	5	2	0.10
SLC25A18	22	10	2	0.10
BICRA	19	77	32	0.10
PANX3	11	29	6	0.10
LPXN	11	5	4	0.10
CRNKL1	20	15	9	0.10
CD34	1	27	8	0.10
POLDIP2	17	7	5	0.10
GOLGA6A	15	59	21	0.10
PVR	19	22	8	0.10
PTGS2	1	11	3	0.10
CCDC180	9	35	14	0.10
RAD54B	8	16	5	0.10
GP5	3	25	8	0.10
GSTA5	6	7	4	0.10
BUB1B	15	16	10	0.10
TRMT1L	1	19	9	0.10
SCG2	2	5	3	0.10
ITPR3	6	51	25	0.10
C19orf81	19	12	4	0.10
HEXIM1	17	8	2	0.10
STPG2	4	17	6	0.11
ITGA4	2	25	9	0.11
IL17RE	3	23	6	0.11
SYT14	1	15	4	0.11
DEPDC5	22	42	14	0.11
CX3CL1	16	21	5	0.11
PUM1	1	18	7	0.11
HAL	12	15	10	0.11
MARCHF2	19	14	3	0.11
KCNA10	1	32	11	0.11
NBPF3	1	11	6	0.11
ZBED4	22	39	12	0.11
MINDY3	10	5	5	0.11
PSD2	5	11	7	0.11
DPP4	2	15	5	0.11
LRP2	2	139	42	0.11
PAX1	20	32	7	0.11
ZNF230	19	30	4	0.11
WDR75	2	19	10	0.11
PPP1R2B	5	11	2	0.11
RIN1	11	44	9	0.11
NECTIN4	1	30	8	0.11
ZFP62	5	5	5	0.11
PRICKLE4	6	8	3	0.11
PTGR2	14	12	8	0.11
CD2	1	19	4	0.11
ABHD1	2	23	3	0.11
B4GALT7	5	22	9	0.11
TMEM252	9	28	2	0.11
ZNF473	19	12	9	0.11
CCDC153	11	15	4	0.11
PIK3CD	1	31	11	0.11
SYNDIG1	20	14	3	0.11
PRADC1	2	13	2	0.11
TSPYL6	2	5	2	0.11
CCN1	1	21	6	0.11
TXNRD2	22	22	11	0.11
TMEM230	20	26	5	0.11
FAT1	4	144	43	0.11
ABCA12	2	65	22	0.11
RASSF6	4	18	5	0.11
MTCH2	11	27	10	0.11
AHR	7	8	3	0.11
BDNF	11	11	2	0.11
EFCAB8	20	22	11	0.11
GNAT3	7	14	3	0.11
GABRP	5	15	4	0.11
AKAP8	19	31	8	0.11
RGR	10	6	4	0.11
VPS37C	11	23	7	0.11
AGO3	1	7	2	0.11
PRCP	11	7	5	0.11
ACTL8	1	18	4	0.11
PDZK1IP1	1	15	3	0.11
ZNF165	6	13	3	0.11
MRPS12	19	5	3	0.11
KIAA1614	1	74	22	0.11
FHOD3	18	66	20	0.11
COX10	17	12	8	0.11
PCDHB5	5	39	8	0.11
ARHGAP19	10	26	6	0.11
ARHGAP19-SLIT1	10	26	6	0.11
TUBB6	18	6	3	0.11
LRRIQ4	3	25	7	0.11
EPHB2	1	20	12	0.11
GPR55	2	9	2	0.11
ICMT	1	15	2	0.11
USP43	17	23	12	0.11
ZACN	17	24	5	0.11
ZNF322	6	13	7	0.11
FGD5	3	49	18	0.11
FAHD2B	2	23	5	0.11
TNRC6C	17	20	16	0.11
AP5B1	11	25	9	0.11
ZNF319	16	14	4	0.11
EPB41L3	18	44	8	0.11
PRAMEF2	1	65	20	0.11
APOC4-APOC2	19	12	2	0.11
TECPR1	7	33	21	0.11
RBMS1	2	11	3	0.11
SIPA1L3	19	56	23	0.11
PLXNA2	1	64	26	0.11
GRM5	11	36	12	0.11
MAP3K19	2	29	13	0.11
MFGE8	15	19	7	0.11
RBM23	14	15	4	0.11
HOXA13	7	5	5	0.11
PIEZO2	18	87	31	0.11
ARHGEF7	13	22	7	0.11
METTL4	18	5	2	0.11
TTC33	5	12	4	0.11
FAM160A2	11	24	8	0.11
FFAR4	10	15	2	0.11
OVOL3	19	5	3	0.11
CC2D2A	4	43	17	0.11
OR6C4	12	13	4	0.11
ABHD3	18	31	7	0.11
C7orf33	7	16	3	0.11
DPEP2	16	16	7	0.11
PLEKHA5	12	35	6	0.11
STEAP1B	7	25	5	0.11
LAMB2	3	48	18	0.11
ITGB3	17	20	5	0.11
GALNT11	7	34	7	0.11
DHX36	3	28	6	0.11
PTPN23	3	71	19	0.11
CCDC30	1	13	7	0.11
ANKRD45	1	17	4	0.11
PCDHB8	5	27	14	0.11
PPARGC1A	4	16	8	0.11
PARD3B	2	18	10	0.11
MS4A6E	11	5	5	0.11
ZNF619	3	15	3	0.11
ALDH6A1	14	10	4	0.11
TXNDC11	16	54	11	0.11
ZNF432	19	6	5	0.11
GFRA2	8	11	2	0.11
AP4B1	1	14	6	0.11
IER5L	9	9	2	0.11
SF1	11	24	9	0.11
SCEL	13	22	8	0.11
ZNF77	19	30	13	0.11
BNIP2	15	20	6	0.12
DDX58	9	18	5	0.12
SCCPDH	1	19	4	0.12
COL5A1	9	51	21	0.12
PNN	14	39	5	0.12
BPIFA2	20	11	4	0.12
FUBP3	9	39	10	0.12
MORN3	12	18	6	0.12
DENND2C	1	14	10	0.12
CDC20B	5	16	5	0.12
ECI2	6	12	3	0.12
ESRRG	1	6	4	0.12
KLF18	1	104	31	0.12
SMAD9	13	14	7	0.12
CD300A	17	6	2	0.12
EML6	2	26	15	0.12
NDUFAF7	2	17	6	0.12
TMEM8B	9	33	12	0.12
ZNF672	1	5	4	0.12
HCK	20	25	5	0.12
LRG1	19	6	5	0.12
DYNC2H1	11	61	27	0.12
SNRK	3	12	7	0.12
IL21R	16	21	7	0.12
KIF12	9	23	6	0.12
ARID3C	9	6	3	0.12
ARHGEF5	7	44	20	0.12
TRMT5	14	25	7	0.12
TLE5	19	14	2	0.12
RUBCN	3	43	14	0.12
C2CD4D	1	7	4	0.12
UCN3	10	8	2	0.12
LMF2	22	69	17	0.12
HIPK3	11	23	6	0.12
CD180	5	19	8	0.12
TTC8	14	19	5	0.12
MX1	21	15	7	0.12
SMPDL3B	1	31	5	0.12
KDM5B	1	52	22	0.12
FAAP100	17	75	14	0.12
CTTNBP2	7	36	15	0.12
DIS3L2	2	14	6	0.12
POU2F1	1	17	7	0.12
COCH	14	16	7	0.12
BAG3	10	17	10	0.12
KLHL40	3	10	6	0.12
KLHL38	8	6	6	0.12
TACC3	4	24	8	0.12
DCXR	17	76	10	0.12
NEK4	3	13	6	0.12
SLC25A31	4	21	3	0.12
PFKP	10	31	8	0.12
PHF12	17	24	8	0.12
SLC1A4	2	22	4	0.12
GGCT	7	5	4	0.12
NRBP2	8	41	10	0.12
ELMO1	7	16	7	0.12
TENM2	5	64	23	0.12
TLR2	4	17	6	0.12
FZD1	7	17	9	0.12
ZNF229	19	37	10	0.12
NECAB1	8	22	7	0.12
C10orf71	10	42	15	0.12
CCR9	3	26	6	0.12
CLP1	11	7	4	0.12
OPA1	3	18	5	0.12
AGBL4	1	17	2	0.12
BLACE	7	18	5	0.12
PEAR1	1	29	8	0.12
TNFRSF18	1	30	13	0.12
HTR6	1	16	9	0.12
OR2S2	9	6	5	0.12
ARPP21	3	43	11	0.12
TMEM144	4	19	7	0.12
KLF14	7	12	4	0.12
RIMS1	6	38	14	0.12
SCFD2	4	20	7	0.12
DNAH5	5	91	43	0.12
RBBP8NL	20	30	11	0.12
RTN4IP1	6	20	5	0.12
XRCC1	19	16	8	0.12
DRC3	17	14	6	0.12
LYSMD2	15	16	4	0.12
C11orf86	11	8	5	0.12
FRMPD2	10	32	17	0.12
TAF4B	18	15	8	0.12
SCAPER	15	40	11	0.12
LARGE1	22	26	9	0.12
OR2T27	1	48	6	0.12
SPNS2	17	15	14	0.12
CPEB4	5	5	3	0.12
CFAP97	4	13	4	0.12
ITGA6	2	19	6	0.12
CLEC11A	19	18	6	0.12
TCN2	22	37	7	0.12
CTNNA3	10	14	8	0.12
ZNF384	12	11	4	0.12
ASTN2	9	37	17	0.12
P2RY2	11	31	5	0.12
DCPS	11	10	7	0.12
MYRIP	3	41	14	0.12
ADAL	15	30	6	0.12
ITIH4	3	26	12	0.12
GLRX3	10	15	4	0.12
DPY19L1	7	7	3	0.12
ADAMTSL5	19	28	11	0.12
EDN3	20	20	9	0.12
CALML5	10	19	4	0.12
USP30	12	6	3	0.12
SLC22A17	14	17	6	0.12
LRRIQ1	12	63	23	0.12
CSNK2A3	11	14	9	0.13
FYTTD1	3	8	3	0.13
LHX8	1	12	3	0.13
PIP5K1A	1	27	3	0.13
CHIA	1	27	10	0.13
KLLN	10	11	3	0.13
ADAMTS14	10	40	12	0.13
SHANK3	22	32	17	0.13
PPT1	1	28	6	0.13
SLC25A25	9	29	5	0.13
IFNB1	9	14	3	0.13
ATOH1	4	27	6	0.13
HIF3A	19	17	6	0.13
ADAMTS8	11	32	9	0.13
METTL8	2	30	4	0.13
EIF3B	7	26	8	0.13
VWA8	13	55	21	0.13
PCYOX1L	5	7	5	0.13
ERICH3	1	24	10	0.13
FBP2	9	23	6	0.13
CPT1C	19	27	11	0.13
SHBG	17	22	5	0.13
PXN	12	39	7	0.13
SETMAR	3	21	9	0.13
MRPS7	17	14	4	0.13
FANCL	2	9	4	0.13
FBXO34	14	14	6	0.13
KCNK1	1	9	2	0.13
GPT	8	37	13	0.13
CDC42BPG	11	57	19	0.13
RIOK3	18	15	6	0.13
SCAF1	19	67	26	0.13
GOLGA6D	15	40	12	0.13
ST6GALNAC2	17	15	4	0.13
SAXO1	9	13	4	0.13
PSG11	19	21	10	0.13
XRCC4	5	19	4	0.13
POLR2E	19	14	4	0.13
SLAMF8	1	14	4	0.13
PIGF	2	11	3	0.13
PHF10	6	6	3	0.13
CYP3A4	7	19	5	0.13
NEDD4L	18	33	9	0.13
TCN1	11	22	7	0.13
CCDC102A	16	18	8	0.13
BAZ2B	2	44	18	0.13
ACSF3	16	27	10	0.13
SLC7A11	4	25	6	0.13
FLCN	17	17	9	0.13
LARP6	15	15	7	0.13
ZFAND5	9	11	2	0.13
ASRGL1	11	21	4	0.13
RRM2	2	7	4	0.13
TGM3	20	12	4	0.13
PIK3AP1	10	6	3	0.13
CEP104	1	15	10	0.13
SIRT6	19	21	8	0.13
STX5	11	7	5	0.13
ZC3H12A	1	33	9	0.13
DOK3	5	8	5	0.13
BABAM1	19	7	4	0.13
ZNF524	19	35	9	0.13
GPR137B	1	12	5	0.13
OR1Q1	9	21	4	0.13
SRARP	1	14	3	0.13
JHY	11	13	7	0.13
ACKR2	3	10	4	0.13
BMPER	7	14	7	0.13
STARD5	15	14	4	0.13
BRAP	12	23	4	0.13
CCDC28B	1	10	5	0.13
CDH20	18	22	8	0.13
ARC	8	5	2	0.13
CYB5D2	17	13	6	0.13
LIPG	18	13	6	0.13
KIT	4	21	4	0.13
NAALAD2	11	17	6	0.13
SELE	1	14	6	0.13
PAPPA2	1	48	16	0.13
SIGLEC9	19	15	5	0.13
RAD51AP2	2	33	8	0.13
AP1G2	14	5	4	0.13
C16orf91	16	14	2	0.13
GNGT2	17	21	4	0.13
TNFRSF10D	8	12	7	0.13
RGS9	17	47	11	0.13
TBC1D32	6	49	14	0.13
SSH3	11	42	10	0.13
PHOX2B	4	44	7	0.13
SPTAN1	9	26	12	0.13
ARID1B	6	36	21	0.13
CAPN2	1	37	10	0.13
PPP1R12C	19	13	8	0.13
SMARCC1	3	7	7	0.13
MMADHC	2	25	7	0.13
FAM78B	1	12	3	0.13
PLK5	19	13	7	0.13
CSMD3	8	67	32	0.13
TMEM86B	19	18	5	0.13
PGP	16	8	5	0.13
CCDC148	2	22	5	0.13
ZNF618	9	11	11	0.14
SLITRK5	13	13	7	0.14
ARHGDIB	12	14	2	0.14
CUL2	10	9	4	0.14
FAM110A	20	32	5	0.14
PRIMPOL	4	15	9	0.14
BTBD2	19	28	8	0.14
TRMU	22	18	6	0.14
ZNF585A	19	9	2	0.14
ZNF585B	19	25	10	0.14
PLEKHM2	1	18	7	0.14
MPL	1	14	8	0.14
FANCM	14	61	20	0.14
ZNF662	3	31	6	0.14
RFNG	17	7	3	0.14
TNIP1	5	48	8	0.14
ODF3B	22	7	4	0.14
SCAMP4	19	14	4	0.14
IQCB1	3	12	3	0.14
INO80D	2	35	8	0.14
CHRM5	15	8	5	0.14
ZNRF3	22	12	6	0.14
ABHD15	17	21	13	0.14
TAF4	20	21	8	0.14
CNDP1	18	22	5	0.14
IL6R	1	10	7	0.14
NLRP14	11	12	7	0.14
OSBPL2	20	5	5	0.14
LPCAT4	15	10	3	0.14
CCDC198	14	5	5	0.14
EHMT1	9	19	11	0.14
CARF	2	13	4	0.14
ECEL1	2	36	10	0.14
POP7	7	13	2	0.14
KLHL6	3	10	3	0.14
TMEM120A	7	23	7	0.14
UNC13C	15	32	19	0.14
KANK3	19	13	5	0.14
HCRTR2	6	15	5	0.14
TAPT1	4	9	4	0.14
PARPBP	12	20	5	0.14
RABL6	9	54	25	0.14
CCT4	2	41	11	0.14
PAPOLG	2	8	3	0.14
SELP	1	11	8	0.14
ANKIB1	7	14	8	0.14
PXDN	2	34	9	0.14
KCNAB3	17	7	5	0.14
CCT8	21	31	6	0.14
LRRCC1	8	27	16	0.14
NPBWR1	8	13	5	0.14
RNF40	16	11	7	0.14
RSPO4	20	24	6	0.14
PRAG1	8	63	26	0.14
ATPSCKMT	5	23	5	0.14
PLA2G12A	4	16	4	0.14
CDKN1B	12	8	8	0.14
OR4K17	14	23	6	0.14
TTBK2	15	43	14	0.14
LIPF	10	7	3	0.14
WIZ	19	30	13	0.14
NIPBL	5	9	8	0.14
LCE3E	1	11	2	0.14
DNM2	19	16	9	0.14
MMS19	10	26	12	0.14
ARSJ	4	13	6	0.14
CAMSAP2	1	53	15	0.14
PDZD9	16	12	2	0.14
THBS1	15	37	10	0.14
ANGPTL3	1	5	2	0.14
FUT11	10	18	5	0.14
EMILIN2	18	35	13	0.14
GTF2IRD2B	7	20	6	0.14
STARD3	17	30	8	0.14
STAM2	2	15	4	0.14
BRF1	14	11	8	0.14
HYAL1	3	12	5	0.14
DEPDC7	11	7	4	0.14
KCND2	7	8	3	0.14
MIER2	19	32	13	0.14
MED17	11	8	8	0.14
CYLD	16	33	6	0.14
POLR3A	10	34	15	0.14
CD200R1	3	15	4	0.14
RARS1	5	12	5	0.14
GFI1	1	10	5	0.14
MYOM1	18	48	17	0.14
DUSP22	6	18	8	0.14
ZNF517	8	42	13	0.14
SIX3	2	13	5	0.14
ANLN	7	12	8	0.14
WDR31	9	15	4	0.14
HSD11B1	1	13	3	0.14
CRYM	16	19	3	0.14
THAP12	11	16	2	0.14
EPCAM	2	10	5	0.14
FAAP20	1	23	5	0.14
TM4SF19	3	11	2	0.14
TM4SF19-TCTEX1D2	3	11	2	0.14
TCAF1	7	32	9	0.14
NMD3	3	6	4	0.14
TGFB3	14	18	4	0.14
TCTN3	10	17	7	0.14
NOTCH3	19	58	19	0.14
ANKFN1	17	19	8	0.15
ZNF546	19	33	13	0.15
TM7SF3	12	17	3	0.15
RAB5C	17	12	2	0.15
GRIA2	4	22	5	0.15
ZMIZ2	7	18	14	0.15
WDR17	4	54	11	0.15
YTHDF3	8	21	5	0.15
SV2C	5	16	8	0.15
OR5B12	11	10	6	0.15
MS4A15	11	26	5	0.15
THSD4	15	18	8	0.15
UQCC1	20	6	5	0.15
PRR23C	3	22	4	0.15
SCNN1D	1	64	25	0.15
ZSCAN5B	19	39	6	0.15
PLA2G2F	1	12	3	0.15
WFIKKN2	17	32	9	0.15
PLPPR5	1	5	3	0.15
VPS13C	15	110	33	0.15
BTN3A1	6	23	10	0.15
OR2T8	1	117	17	0.15
CXCL2	4	14	4	0.15
SERPINA1	14	24	3	0.15
CALD1	7	24	6	0.15
MST1	3	38	9	0.15
SHANK2	11	87	25	0.15
CLN6	15	19	5	0.15
GALNT10	5	20	6	0.15
XKR5	8	46	18	0.15
SSTR4	20	9	2	0.15
SFXN3	10	7	2	0.15
RTP4	3	23	3	0.15
ZNF592	15	32	8	0.15
PRSS27	16	16	7	0.15
KCNQ1	11	5	5	0.15
NUDT16L1	16	11	7	0.15
SMARCAL1	2	68	11	0.15
HTR3E	3	6	5	0.15
RIN3	14	44	12	0.15
SPAG16	2	29	5	0.15
DHDH	19	18	7	0.15
CELSR2	1	72	30	0.15
TNIK	3	18	2	0.15
MYOM2	8	22	12	0.15
SEC14L1	17	14	4	0.15
SLC5A11	16	43	13	0.15
TSPAN15	10	16	6	0.15
RPRD1B	20	15	5	0.15
SLC9A3	5	57	15	0.15
TRPM6	9	58	18	0.15
CXADR	21	12	3	0.15
CTH	1	11	4	0.15
RAB5B	12	18	5	0.15
BMP3	4	15	5	0.15
JMJD1C	10	50	18	0.15
LCP2	5	22	9	0.15
UBQLN1	9	10	6	0.15
PRPF19	11	13	4	0.15
SNAPIN	1	5	5	0.15
CPAMD8	19	86	23	0.15
NTF4	19	28	8	0.15
KMT5B	11	26	6	0.15
KDF1	1	20	5	0.15
SHMT1	17	16	3	0.15
SNX17	2	19	7	0.15
TRMT12	8	22	7	0.15
WDR27	6	53	13	0.15
IL12RB2	1	8	8	0.15
TLR5	1	64	13	0.15
L3MBTL2	22	19	8	0.15
PRSS22	16	6	3	0.15
P3H2	3	12	9	0.15
ADGRL1	19	46	19	0.15
LDLRAP1	1	11	5	0.15
ELOA	1	7	6	0.15
NKTR	3	37	13	0.15
GGA3	17	39	11	0.15
ANGPT1	8	13	6	0.15
WHRN	9	56	18	0.15
FCGR3A	1	32	6	0.15
RHBDD2	7	12	6	0.15
SLC25A12	2	9	4	0.15
NAAA	4	6	4	0.15
KITLG	12	14	5	0.15
CES4A	16	6	3	0.15
SLC16A9	10	13	4	0.15
FJX1	11	5	2	0.15
SLX4IP	20	22	5	0.15
SYPL2	1	11	5	0.15
RBM47	4	20	5	0.15
SLC14A2	18	28	10	0.15
CNTRL	9	58	19	0.15
CLIC6	21	25	11	0.16
TPBG	6	20	4	0.16
STAMBPL1	10	13	6	0.16
ZNF862	7	20	13	0.16
MYL12A	18	8	2	0.16
VSIG10	12	13	9	0.16
LCOR	10	8	2	0.16
PLG	6	39	11	0.16
KMT2A	11	27	15	0.16
ILDR1	3	11	10	0.16
MARCHF7	2	31	9	0.16
ARHGAP33	19	16	11	0.16
CCDC136	7	48	14	0.16
SPEN	1	86	32	0.16
ZNF865	19	14	7	0.16
SNX1	15	28	8	0.16
NLRC5	16	74	16	0.16
GCA	2	17	3	0.16
ITGB2	21	23	11	0.16
C20orf141	20	23	6	0.16
SPZ1	5	22	4	0.16
SP140L	2	31	5	0.16
RNF138	18	11	3	0.16
TGFB2	1	25	7	0.16
ZNF638	2	40	23	0.16
OR8S1	12	28	6	0.16
NIBAN3	19	21	12	0.16
NKX1-2	10	19	7	0.16
BPHL	6	30	5	0.16
ERFE	2	18	7	0.16
PLEKHH2	2	31	17	0.16
ETHE1	19	6	2	0.16
BSPH1	19	19	3	0.16
PPARG	3	5	2	0.16
NR2C2	3	12	5	0.16
ZNF213	16	14	4	0.16
CSPG5	3	16	6	0.16
USP31	16	53	14	0.16
TMEM181	6	8	6	0.16
EXOSC9	4	23	4	0.16
TSEN2	3	16	6	0.16
EEF1A1	6	14	2	0.16
TUBA4B	2	8	3	0.16
PDILT	16	35	10	0.16
FPGS	9	13	4	0.16
ARL6IP6	2	15	2	0.16
MAP7D1	1	12	10	0.16
AMIGO3	3	15	7	0.16
GGA2	16	16	7	0.16
LIPC	15	7	4	0.16
IFNGR1	6	6	6	0.16
CNP	17	12	5	0.16
DFFA	1	5	4	0.16
OVGP1	1	18	10	0.16
KCTD18	2	27	9	0.16
OR13C8	9	10	3	0.16
NOC2L	1	19	12	0.16
BOK	2	32	6	0.16
NRG1	8	18	6	0.16
LDLRAD4	18	22	4	0.16
DVL2	17	21	7	0.16
SLC35D2	9	6	4	0.16
ARMH4	14	24	8	0.16
HR	8	64	21	0.16
LRRTM4	2	11	3	0.16
SSTR1	14	8	2	0.16
GRIP1	12	32	10	0.16
CHRM1	11	9	2	0.16
PCNX4	14	68	16	0.16
GNL2	1	21	8	0.16
CFTR	7	98	21	0.16
EIF2B4	2	32	5	0.16
SLC26A5	7	15	6	0.16
HSP90AA1	14	23	11	0.16
QRFPR	4	21	4	0.16
TTC1	5	8	3	0.16
LRRC7	1	8	7	0.16
NSG1	4	5	2	0.16
HERC5	4	40	11	0.16
SESN1	6	13	7	0.16
UTP4	16	10	2	0.16
PRDM14	8	10	4	0.16
POMGNT1	1	18	10	0.16
NOX3	6	9	6	0.16
TMEM41B	11	21	4	0.16
PARS2	1	7	3	0.16
ZNF337	20	14	9	0.16
HIVEP3	1	45	31	0.16
UTP3	4	30	5	0.16
FAM3D	3	22	5	0.16
TAF3	10	11	4	0.16
METTL17	14	32	7	0.16
TPGS2	18	5	3	0.16
APOBEC3G	22	7	6	0.16
ZSCAN23	6	11	4	0.16
C16orf74	16	20	5	0.16
PRR5L	11	11	5	0.16
ZNF83	19	33	10	0.16
FAM181B	11	36	9	0.16
ZNF688	16	6	4	0.16
COA7	1	13	3	0.16
C1orf159	1	19	8	0.16
SLBP	4	15	4	0.16
ZAR1	4	12	6	0.16
TXLNB	6	28	8	0.16
QSER1	11	26	8	0.17
EDEM2	20	5	4	0.17
AOC2	17	43	13	0.17
LIN9	1	14	2	0.17
C11orf1	11	12	3	0.17
MOK	14	23	9	0.17
EPS8L3	1	15	8	0.17
TRAPPC8	18	18	9	0.17
ITM2C	2	24	8	0.17
ZNF574	19	11	7	0.17
TAOK2	16	27	12	0.17
NOX5	15	13	9	0.17
FOXB2	9	18	8	0.17
GAS8	16	34	14	0.17
PLOD1	1	42	8	0.17
TERF2	16	5	4	0.17
MRTFA	22	13	10	0.17
SPIDR	8	21	9	0.17
TRIM73	7	25	4	0.17
CYP26C1	10	34	9	0.17
XPNPEP1	10	5	4	0.17
IL32	16	32	6	0.17
MAP4	3	28	11	0.17
SDK2	17	128	29	0.17
DHX40	17	12	3	0.17
TCP11L2	12	8	4	0.17
SLC22A16	6	23	4	0.17
HSD3B7	16	7	4	0.17
MAP3K20	2	21	10	0.17
ZNF132	19	13	5	0.17
NFIX	19	8	3	0.17
SHC1	1	13	7	0.17
HAGH	16	11	5	0.17
RHOD	11	21	3	0.17
NUP43	6	12	3	0.17
RNASE7	14	15	2	0.17
PKD2L1	10	22	9	0.17
MAP4K2	11	46	11	0.17
C8orf37	8	11	2	0.17
UBXN6	19	28	12	0.17
OSTM1	6	8	5	0.17
TXNDC15	5	15	8	0.17
LRRN2	1	31	13	0.17
OAF	11	13	6	0.17
EZH1	17	14	5	0.17
TNIP3	4	19	5	0.17
CPNE4	3	8	7	0.17
ACAA1	3	14	9	0.17
TP53RK	20	5	2	0.17
PHACTR4	1	25	9	0.17
CDHR3	7	80	13	0.17
COL6A2	21	73	19	0.17
APOBEC1	12	13	5	0.17
TOPBP1	3	22	12	0.17
KCNQ3	8	15	8	0.17
ANKRD33B	5	9	8	0.17
TGFBI	5	17	9	0.17
DHRS7B	17	12	6	0.17
SMCO2	12	20	6	0.17
FBXW8	12	27	10	0.17
DHRS1	14	9	2	0.17
CFAP298	21	16	6	0.17
POLK	5	17	9	0.17
EBNA1BP2	1	9	4	0.17
DCC	18	35	14	0.17
NDUFS2	1	8	4	0.17
TRIML2	4	44	7	0.17
CTAGE1	18	40	11	0.17
RBM12B	8	33	10	0.17
AGMO	7	39	8	0.17
CLCN7	16	13	11	0.17
RBM42	19	10	6	0.17
PRAMEF1	1	59	14	0.17
WDR6	3	35	20	0.17
FAM83F	22	27	7	0.17
C8orf33	8	16	5	0.17
AIFM3	22	44	11	0.17
METTL21A	2	11	3	0.17
SCMH1	1	19	9	0.17
RABEPK	9	13	5	0.17
EPHB3	3	22	6	0.17
EMILIN3	20	21	10	0.17
PPP1R2	3	23	2	0.17
EVX2	2	6	5	0.17
BHLHE40	3	29	6	0.17
RAET1L	6	9	4	0.17
TUT4	1	14	8	0.17
CDT1	16	12	8	0.17
UFSP1	7	6	4	0.17
RELL1	4	16	8	0.17
KRT8	12	25	7	0.17
RFPL4A	19	36	7	0.17
ITGB1	10	5	2	0.17
CPNE3	8	13	6	0.17
MUC12	7	692	175	0.17
CSGALNACT1	8	33	10	0.17
LTB4R2	14	18	8	0.17
NCR2	6	17	3	0.17
FAM90A1	12	72	18	0.17
LRRC28	15	13	3	0.17
FRAT2	10	7	3	0.17
PRAMEF4	1	73	22	0.17
ZNF778	16	21	7	0.17
TMX3	18	11	4	0.17
FCGBP	19	201	78	0.17
NOTUM	17	19	9	0.17
TNKS1BP1	11	60	23	0.17
HAPLN3	15	25	11	0.17
POLDIP3	22	21	9	0.17
TMEM41A	3	11	4	0.17
ADAMTS6	5	14	7	0.17
JAG1	20	22	12	0.18
CCDC7	10	36	13	0.18
KRTAP10-4	21	33	10	0.18
FASTKD2	2	13	5	0.18
ORM1	9	9	4	0.18
ZNF518A	10	60	13	0.18
VWA3B	2	30	13	0.18
FAM20B	1	5	4	0.18
CERCAM	9	44	14	0.18
TG	8	104	33	0.18
NELFB	9	5	5	0.18
SH3BP1	22	22	9	0.18
YOD1	1	5	4	0.18
NFKBID	19	9	5	0.18
INPP4B	4	19	8	0.18
EBPL	13	10	3	0.18
MAP3K5	6	30	9	0.18
KIAA1671	22	62	22	0.18
ELP5	17	11	4	0.18
SYNJ2	6	57	21	0.18
APBB1	11	23	9	0.18
OR6C68	12	14	7	0.18
FAM186A	12	144	40	0.18
DISC1	1	28	10	0.18
GPRC5C	17	20	9	0.18
FUT9	6	7	5	0.18
GEN1	2	34	17	0.18
ZFYVE1	14	7	5	0.18
PCDHA9	5	29	10	0.18
IRF2BP2	1	9	7	0.18
C9orf135	9	22	2	0.18
TEKT4	2	44	14	0.18
ZNF12	7	25	5	0.18
CORO2B	15	11	3	0.18
DDIT3	12	10	4	0.18
KRTAP13-1	21	19	3	0.18
CHST10	2	12	5	0.18
CNOT11	2	13	6	0.18
KBTBD2	7	10	5	0.18
KCNJ1	11	29	5	0.18
RPS6KA4	11	35	9	0.18
PRRT3	3	8	8	0.18
PKMYT1	16	9	4	0.18
FBXO4	5	15	2	0.18
NET1	10	10	7	0.18
ITIH3	3	25	9	0.18
CAPRIN1	11	6	5	0.18
CIB3	19	10	3	0.18
DNAH17	17	175	59	0.18
OVCH2	11	33	9	0.18
LEP	7	5	3	0.18
RBPJ	4	27	4	0.18
RAD54L2	3	23	15	0.18
PXK	3	17	5	0.18
RAPGEF1	9	15	10	0.18
EML5	14	26	15	0.18
CKMT2	5	5	3	0.18
ETV2	19	6	3	0.18
C17orf99	17	29	4	0.18
ZBTB10	8	68	14	0.18
ZFHX3	16	140	58	0.18
YRDC	1	5	3	0.18
PRR35	16	12	6	0.18
MAPKAP1	9	13	3	0.18
MELK	9	12	4	0.18
IGSF9	1	26	13	0.18
HHIP	4	24	9	0.18
SSBP4	19	11	6	0.18
MDGA1	6	21	11	0.18
CNTROB	17	24	10	0.18
GPR31	6	18	8	0.18
JAML	11	27	8	0.18
RRAS	19	17	3	0.18
IPO13	1	11	8	0.18
OR2C1	16	10	2	0.18
TBCB	19	9	7	0.18
PDE9A	21	14	7	0.18
LTBP2	14	53	29	0.18
SNRPA	19	6	6	0.18
CCDC8	19	11	5	0.18
ARHGEF11	1	53	15	0.18
PCDH9	13	8	6	0.18
KRBA1	7	54	17	0.18
TRIM35	8	13	6	0.18
C1orf174	1	44	4	0.18
VSTM5	11	11	3	0.18
USP44	12	15	7	0.18
CCDC154	16	28	10	0.18
PDIA2	16	86	17	0.18
STC2	5	10	3	0.18
TBX20	7	10	3	0.18
PATE2	11	11	2	0.18
TRAF3IP3	1	11	3	0.18
KCNK16	6	25	6	0.18
PPHLN1	12	12	5	0.18
EXOSC5	19	6	4	0.18
PCDHA5	5	14	5	0.18
BLVRB	19	31	10	0.19
KCTD16	5	11	2	0.19
LIPE	19	55	20	0.19
AFAP1L2	10	11	4	0.19
CIDEC	3	31	7	0.19
CCDC51	3	11	3	0.19
RPL7A	9	15	2	0.19
DBX2	12	7	4	0.19
FAM189A2	9	5	3	0.19
MOV10L1	22	36	8	0.19
C11orf68	11	11	2	0.19
DPH2	1	7	5	0.19
CYP7A1	8	16	5	0.19
NAV2	11	47	24	0.19
PRF1	10	11	6	0.19
OR4D6	11	92	9	0.19
XPR1	1	17	7	0.19
MCM3	6	23	6	0.19
MTHFD2L	4	5	3	0.19
TCF3	19	38	13	0.19
SIPA1L2	1	115	28	0.19
TOPAZ1	3	12	8	0.19
KRT38	17	28	8	0.19
ENKUR	10	20	5	0.19
SPATA16	3	13	2	0.19
RUFY3	4	12	4	0.19
HBZ	16	11	4	0.19
NT5C1A	1	67	13	0.19
KIF1A	2	23	12	0.19
GRIN2A	16	28	13	0.19
RUVBL2	19	11	6	0.19
EFCAB7	1	39	5	0.19
PPARGC1B	5	21	10	0.19
MYOG	1	17	3	0.19
ZNF544	19	59	21	0.19
SOX4	6	31	9	0.19
ANKUB1	3	9	5	0.19
ENTPD4	8	5	5	0.19
SGSM2	17	31	13	0.19
GRM7	3	18	12	0.19
PNMT	17	9	5	0.19
OR6C2	12	11	4	0.19
HPSE	4	17	3	0.19
SSRP1	11	34	7	0.19
CEP85L	6	38	8	0.19
CNTN2	1	43	14	0.19
FRYL	4	52	18	0.19
PCDHGA5	5	15	6	0.19
RAB11FIP1	8	43	10	0.19
[truncated: 9,956 more rows]

## Sheet: SD4
	STROKE
GENE	CHR	CMAC	NVAR	P-value
ANK1	8	247	24	2.23e-06
FOXO1	13	7	2	1.32e-05
UTS2	1	26	2	1.62e-05
CLEC4M	19	13	10	1.72e-05
TARBP2	12	6	2	2.71e-05
APOBEC4	1	170	8	2.74e-05
GCDH	19	6	6	3.26e-05
SLC18A2	10	13	3	3.43e-05
SLITRK6	13	48	5	5.95e-05
ARPC5	1	44	4	6.79e-05
MAP3K12	12	22	7	8.35e-05
OR4N5	14	6	3	9.42e-05
EFNA4	1	23	6	1.05e-04
THRSP	11	22	3	1.53e-04
FAM72D	1	5	2	2.28e-04
ARHGAP21	10	54	16	2.54e-04
BTBD17	17	6	3	2.79e-04
RAD21	8	14	4	3.60e-04
SNX4	3	5	2	3.63e-04
CDK5	7	7	5	4.07e-04
NR5A1	9	17	3	4.38e-04
ACAP1	17	27	9	5.44e-04
STAG1	3	8	7	5.50e-04
RGL1	1	97	7	5.59e-04
FASTK	7	69	7	7.01e-04
LRRC42	1	8	3	7.39e-04
SPRN	10	44	3	9.34e-04
ZC3H4	19	113	24	9.91e-04
ZNF114	19	40	9	1.18e-03
PCDHGA10	5	30	10	1.25e-03
AMHR2	12	7	6	1.25e-03
TMEM220	17	12	3	1.27e-03
MED17	11	24	9	1.32e-03
NPHP1	2	103	5	1.33e-03
MANSC4	12	6	3	1.51e-03
OXA1L	14	20	7	1.53e-03
SLF1	5	43	12	1.57e-03
E2F4	16	6	6	1.68e-03
PDCD2	6	16	4	1.69e-03
SPINK13	5	40	2	1.74e-03
NBPF26	1	50	5	1.76e-03
FBXO36	2	5	2	1.78e-03
RINL	19	9	8	1.89e-03
PARP16	15	6	4	1.95e-03
KCNK2	1	17	6	2.04e-03
EDF1	9	9	3	2.06e-03
GIPR	19	24	9	2.06e-03
SPATA7	14	8	5	2.16e-03
FIGNL2	12	17	8	2.20e-03
AKAP5	14	7	3	2.21e-03
LZTS3	20	10	9	2.24e-03
MOGAT3	7	5	2	2.31e-03
RRP9	3	50	8	2.42e-03
DNAJC21	5	80	8	2.47e-03
KRT38	17	110	10	2.73e-03
RPAP2	1	5	3	2.80e-03
OPN4	10	94	4	2.83e-03
ITGA7	12	205	16	2.84e-03
BLACE	7	68	8	2.95e-03
ERBB2	17	92	11	2.98e-03
CCNA1	13	74	5	2.99e-03
MAP1LC3B	16	5	2	3.13e-03
KIF19	17	90	13	3.20e-03
CCDC14	3	36	5	3.22e-03
MTRNR2L7	10	10	2	3.25e-03
ANTXR2	4	17	2	3.25e-03
NSD3	8	54	12	3.34e-03
UCP1	4	10	4	3.42e-03
LBX2	2	11	3	3.44e-03
GOLGA6B	15	264	27	3.48e-03
KRT6A	12	179	17	3.51e-03
MVK	12	9	8	3.56e-03
GLTP	12	8	4	3.61e-03
PCP4L1	1	58	3	3.62e-03
OR13C2	9	80	7	3.63e-03
TIGD2	4	13	3	3.69e-03
ARPC3	12	5	2	3.74e-03
ZBTB14	18	13	2	3.84e-03
OR4D11	11	362	12	3.86e-03
OR13C8	9	88	4	3.87e-03
CSN3	4	6	2	3.96e-03
ERCC4	16	152	16	4.02e-03
DCPS	11	43	8	4.08e-03
SAMD14	17	47	2	4.13e-03
SOX11	2	25	2	4.17e-03
ZFHX4	8	347	34	4.19e-03
URB2	1	69	20	4.33e-03
FKBP9	7	44	4	4.39e-03
MBD1	18	5	3	4.40e-03
CCT8L2	22	71	10	4.44e-03
SGPP2	2	7	4	4.47e-03
GPR37L1	1	113	10	4.49e-03
CFAP53	18	71	3	4.54e-03
WDR20	14	49	5	4.55e-03
RPS20	8	7	3	4.56e-03
LAMC2	1	297	20	4.56e-03
SLC7A2	8	81	10	4.63e-03
ZNF570	19	5	3	4.72e-03
MILR1	17	32	6	4.78e-03
SETX	9	286	25	4.79e-03
SGSM1	22	149	11	4.80e-03
ARL9	4	13	2	4.90e-03
CUL7	6	220	22	4.97e-03
STX4	16	7	5	4.99e-03
NARF	17	122	7	5.00e-03
ZNF428	19	24	4	5.22e-03
CDH1	16	53	13	5.35e-03
C10orf67	10	32	12	5.36e-03
PLAUR	19	7	5	5.44e-03
SIPA1L1	14	128	10	5.45e-03
LYPLAL1	1	7	4	5.59e-03
BCL7C	16	14	7	5.70e-03
CCBE1	18	7	6	5.75e-03
CCNI	4	8	6	5.79e-03
REG3G	2	9	4	6.01e-03
KLHL17	1	57	15	6.20e-03
MPL	1	61	9	6.22e-03
NDUFA8	9	5	3	6.29e-03
LPCAT3	12	31	2	6.29e-03
PHYHIP	8	39	2	6.29e-03
BSCL2	11	18	10	6.37e-03
TM4SF20	2	72	2	6.47e-03
ADCY5	3	50	12	6.53e-03
PRSS45P	3	26	7	6.88e-03
SYDE2	1	158	15	6.90e-03
NDUFV1	11	34	4	6.92e-03
TRAP1	16	164	13	6.99e-03
KRT79	12	212	13	7.00e-03
RWDD3	1	12	4	7.13e-03
XYLB	3	34	8	7.43e-03
PLD3	19	33	7	7.54e-03
RUBCNL	13	19	8	7.54e-03
NT5E	6	20	6	7.59e-03
DNM1	9	72	6	7.62e-03
GBA3	4	134	6	7.85e-03
HLF	17	19	4	7.89e-03
CLCNKB	1	72	11	8.01e-03
CASQ2	1	82	7	8.02e-03
ITGA1	5	63	8	8.12e-03
BBIP1	10	5	3	8.18e-03
GALNT13	2	8	7	8.23e-03
MICALL2	7	127	26	8.62e-03
TCHHL1	1	33	3	8.83e-03
CNTN3	3	114	13	8.86e-03
CDK3	17	12	7	8.88e-03
KIAA0100	17	170	21	9.01e-03
SP100	2	10	4	9.01e-03
HTN1	4	8	2	9.04e-03
KCNJ12	17	69	9	9.10e-03
GTPBP1	22	80	4	9.12e-03
OR2T27	1	103	7	9.15e-03
UBA5	3	11	3	9.19e-03
ZHX3	20	26	9	9.23e-03
RMDN1	8	12	4	9.33e-03
DIPK1C	18	11	8	9.35e-03
MYO1C	17	204	24	9.43e-03
FNDC9	5	6	5	9.50e-03
TMEM241	18	6	4	9.62e-03
ACTRT2	1	13	3	9.72e-03
MRTFA	22	49	11	9.77e-03
LIF	22	8	6	9.80e-03
IL6ST	5	40	9	9.81e-03
ACBD5	10	79	7	9.99e-03
EXOC8	1	11	7	0.010
TYK2	19	85	18	0.010
C1orf185	1	8	5	0.010
OR11H2	14	113	15	0.010
SBK2	19	34	6	0.010
GLIPR1L2	12	7	6	0.010
PARP15	3	53	5	0.010
PHTF2	7	38	5	0.010
SERPINB6	6	35	3	0.010
SLC5A3	21	24	8	0.011
NEIL2	8	5	4	0.011
PLEKHA8	7	18	6	0.011
APBA1	9	32	5	0.011
CSTL1	20	32	2	0.011
TMEM107	17	22	2	0.011
UGT1A5	2	5	5	0.011
COL7A1	3	68	29	0.011
MT4	16	191	3	0.011
PDZRN4	12	177	14	0.011
CNPY4	7	9	2	0.011
C1QTNF12	1	7	5	0.011
PSD3	8	138	12	0.011
SH3BP2	4	29	13	0.012
MARK3	14	11	9	0.012
MARS2	2	7	6	0.012
TCIRG1	11	43	16	0.012
DUSP16	12	137	8	0.012
RSAD1	17	21	3	0.012
CARMIL1	6	29	9	0.012
OTUD3	1	27	4	0.012
CYTIP	2	25	3	0.012
MYC	8	98	9	0.012
PDK4	7	38	2	0.012
CAMKK2	12	36	6	0.013
NOL12	22	12	4	0.013
OR5AS1	11	10	4	0.013
CD109	6	221	21	0.013
TCF25	16	65	11	0.013
HNF4A	20	107	4	0.013
GOLPH3L	1	14	8	0.013
JARID2	6	59	9	0.013
CD8A	2	5	3	0.013
HAS1	19	32	11	0.013
IQCN	19	219	24	0.013
IFFO2	1	24	4	0.013
ZC3H12A	1	187	11	0.013
TRMT6	20	6	4	0.013
TBC1D32	6	415	21	0.014
NPR1	1	89	10	0.014
XPNPEP3	22	27	6	0.014
CDH8	16	9	5	0.014
FFAR4	10	184	5	0.014
DYRK3	1	16	7	0.014
UGT1A8	2	19	5	0.014
ADD2	2	37	7	0.014
COMT	22	142	12	0.014
UQCRC2	16	5	2	0.014
MARK2	11	69	5	0.014
TMPRSS3	21	112	6	0.015
FAM229B	6	5	2	0.015
MCTP1	5	7	6	0.015
OR2A7	7	95	9	0.015
CLEC10A	17	55	8	0.015
DEUP1	11	30	8	0.015
HOXB13	17	16	4	0.015
B3GNT6	11	5	3	0.015
OR5H2	3	24	7	0.015
RABGGTA	14	21	6	0.015
FAM83C	20	86	8	0.015
SGPL1	10	37	2	0.015
TBC1D7	6	8	5	0.015
TERF2IP	16	50	4	0.015
ADRA1D	20	61	7	0.015
FAM174A	5	35	5	0.016
GCN1	12	60	22	0.016
MET	7	194	18	0.016
THAP9	4	21	6	0.016
FMNL1	17	34	7	0.016
SLC2A5	1	11	5	0.016
SLC39A9	14	75	3	0.016
CPEB2	4	161	14	0.016
SYT10	12	70	5	0.016
SH2B1	16	26	12	0.016
RBM27	5	9	4	0.016
ANKRD55	5	80	8	0.016
GZMA	5	31	3	0.017
PRSS48	4	5	2	0.017
MCM3	6	33	6	0.017
PLEKHG1	6	55	5	0.017
MFSD4A	1	59	5	0.017
LPAR5	12	8	6	0.017
KIAA0040	1	19	4	0.017
MON1B	16	60	7	0.017
NGF	1	30	2	0.017
DNASE1L2	16	106	9	0.017
PKP4	2	28	13	0.018
BLVRA	7	99	5	0.018
PIEZO2	18	155	32	0.018
SRBD1	2	56	19	0.018
GNLY	2	36	9	0.018
CCDC90B	11	63	7	0.018
C8orf74	8	158	7	0.018
KRT32	17	171	16	0.018
MLH1	3	33	11	0.018
GPR87	3	7	7	0.018
ZNF804A	2	319	17	0.018
TRIM65	17	22	12	0.018
LGALS14	19	83	3	0.018
PPRC1	10	230	19	0.019
TFF1	21	33	3	0.019
MRPS12	19	40	4	0.019
TNIP3	4	190	8	0.019
RANBP17	5	72	11	0.019
CEBPZOS	2	9	2	0.019
ACO1	9	42	6	0.019
MARCHF7	2	316	14	0.020
GNL3	3	70	7	0.020
CRTAM	11	108	6	0.020
OLAH	10	6	4	0.020
ZNF738	19	12	2	0.020
ARMC10	7	17	2	0.020
ZNF705E	11	147	7	0.020
BSPRY	9	91	13	0.020
SLC17A1	6	16	4	0.020
SERPINB9	6	24	3	0.020
RECQL5	17	45	11	0.020
DHX58	17	170	12	0.020
LACTB	15	176	10	0.020
PITPNA	17	29	4	0.020
OPN3	1	7	5	0.020
OSBPL7	17	7	6	0.020
ALPK1	4	492	24	0.021
TAF5L	1	56	3	0.021
FADS6	17	85	7	0.021
DNAH11	7	666	54	0.021
HNRNPC	14	8	4	0.021
LCMT1	16	8	6	0.021
NCKAP1L	12	55	5	0.021
NFASC	1	228	13	0.021
RBM11	21	60	5	0.021
SH3BP4	2	9	8	0.021
SLC27A1	19	22	9	0.021
CTCF	16	6	4	0.021
CDKL3	5	78	6	0.021
EEFSEC	3	11	8	0.021
CEP250	20	129	21	0.021
COPRS	17	30	2	0.021
TRIM59	3	31	6	0.021
WAPL	10	116	8	0.021
RELL1	4	96	9	0.021
PRAMEF19	1	55	6	0.021
CACNB2	10	106	11	0.021
PCDHA11	5	81	10	0.022
CFAP97	4	51	5	0.022
ECE1	1	64	13	0.022
ACADSB	10	64	8	0.022
DDB2	11	6	3	0.022
RFWD3	16	45	5	0.022
OR51J1	11	83	7	0.022
AIP	11	24	2	0.022
PRRT4	7	94	15	0.022
OTOGL	12	187	26	0.022
DRD2	11	86	7	0.023
BAZ2B	2	212	21	0.023
ADCY9	16	72	14	0.023
PEMT	17	7	5	0.023
CYP2J2	1	5	3	0.023
SCNN1A	12	80	13	0.023
NKX3-1	8	6	2	0.023
OR2T12	1	229	23	0.023
CLIP3	19	5	5	0.023
ZNF486	19	72	10	0.023
NANOG	12	52	5	0.023
GRXCR2	5	131	6	0.023
RPLP2	11	7	3	0.023
DMBX1	1	7	6	0.023
OR2C1	16	91	4	0.023
ZNF391	6	43	4	0.024
TRAPPC10	21	75	18	0.024
CBX6	22	31	7	0.024
TRIM14	9	8	5	0.024
P2RY14	3	33	4	0.024
TAF6	7	35	7	0.024
CACNG6	19	83	3	0.024
GALNT17	7	5	4	0.024
CER1	9	30	2	0.024
PARP8	5	6	3	0.024
DTWD1	15	20	3	0.025
WDR24	16	16	12	0.025
FAM124A	13	18	6	0.025
ADGRE3	19	158	11	0.025
FAM220A	7	90	6	0.025
GALK1	17	39	6	0.025
LCN6	9	51	6	0.025
KCNQ3	8	91	9	0.025
ARHGAP30	1	224	11	0.025
S100A7	1	99	3	0.025
DNAJC14	12	8	3	0.025
RHPN2	19	161	19	0.025
JAK2	9	41	12	0.025
TRIM48	11	90	10	0.025
OR2T35	1	17	6	0.025
OPRM1	6	79	8	0.025
COMP	19	85	8	0.026
ROPN1B	3	59	5	0.026
AP2B1	17	32	11	0.026
SYNGR1	22	9	5	0.026
FCGBP	19	688	91	0.026
ATP10B	5	304	19	0.026
CACNA1S	1	208	24	0.026
QRSL1	6	108	10	0.026
ZADH2	18	126	6	0.026
CEP295NL	17	45	5	0.026
OR2L5	1	94	5	0.026
WFDC8	20	116	3	0.026
LRIT2	10	90	8	0.027
PIGQ	16	35	12	0.027
IGSF9	1	163	15	0.027
C4orf17	4	6	3	0.027
DNAJC3	13	12	5	0.027
CGB5	19	72	11	0.027
ATXN1	6	161	19	0.027
BICRA	19	94	33	0.027
SLC26A3	7	148	6	0.027
COL11A1	1	62	15	0.027
ADAD2	16	131	15	0.027
MAP3K3	17	20	7	0.027
TMEM132D	12	191	21	0.027
AOPEP	9	91	4	0.027
AUNIP	1	47	6	0.028
TMEM130	7	42	5	0.028
CATSPER1	11	29	3	0.028
MAP3K10	19	147	19	0.028
ATR	3	122	25	0.028
TWNK	10	83	6	0.028
SERPINB10	18	161	9	0.028
PDSS2	6	116	5	0.028
TSPAN32	11	16	4	0.028
HNRNPM	19	8	8	0.028
GBGT1	9	76	10	0.028
C4orf47	4	43	3	0.028
APH1B	15	135	6	0.028
OR10J3	1	17	3	0.028
NEURL4	17	240	22	0.028
MAP3K6	1	184	17	0.028
ZNF799	19	33	10	0.028
SPATA16	3	232	5	0.028
CMKLR1	12	79	7	0.029
ZSCAN10	16	27	12	0.029
DSCAM	21	74	14	0.029
BCAS3	17	115	6	0.029
HLTF	3	171	13	0.029
TUBGCP6	22	206	37	0.029
NEDD8-MDP1	14	6	4	0.029
NSRP1	17	58	6	0.029
CLPS	6	53	4	0.029
IL37	2	36	3	0.029
UPK2	11	35	4	0.029
KPNA4	3	5	2	0.029
FUT7	9	103	5	0.029
SLC4A7	3	46	6	0.030
PSG11	19	75	11	0.030
ZBTB24	6	47	12	0.030
ADGRE1	19	160	7	0.030
DIS3L	15	31	10	0.030
ANXA8L1	10	17	2	0.030
DMGDH	5	67	10	0.030
CCDC81	11	170	10	0.030
BTRC	10	68	5	0.030
C12orf73	12	57	3	0.030
IKZF5	10	8	3	0.030
ZSCAN18	19	59	13	0.031
C9orf64	9	8	3	0.031
CNIH4	1	7	3	0.031
POLR2B	4	52	11	0.031
PRKAR1B	7	6	4	0.031
ALMS1	2	358	42	0.031
KPNA2	17	35	6	0.031
DVL1	1	94	14	0.031
CPA2	7	19	4	0.031
CCDC185	1	246	7	0.031
DUSP15	20	13	3	0.031
TMEM203	9	17	2	0.031
COL20A1	20	234	17	0.031
FAM149A	4	78	11	0.032
CGB1	19	26	4	0.032
PAN3	13	15	6	0.032
SLC16A11	17	119	10	0.032
CHPT1	12	18	3	0.032
ZNF367	9	31	2	0.032
ZNF586	19	35	7	0.032
PTPN14	1	181	13	0.032
ZNF197	3	82	4	0.032
HSP90AA1	14	78	12	0.032
POLR3C	1	64	11	0.032
CEMIP	15	33	11	0.032
CCDC9B	15	79	9	0.032
HSPA12B	20	69	8	0.033
OR4K2	14	6	3	0.033
CDC123	10	6	2	0.033
ITGB3	17	32	5	0.033
RNF19A	8	32	5	0.033
SF3B2	11	14	7	0.033
S100A2	1	88	4	0.033
TEAD2	19	9	5	0.033
STK31	7	23	11	0.033
L1TD1	1	64	7	0.033
TF	3	52	8	0.033
CCDC63	12	46	10	0.033
DMXL2	15	115	20	0.034
ASB10	7	160	12	0.034
SLC7A13	8	154	7	0.034
GPR156	3	67	11	0.034
GATB	4	11	6	0.034
RAVER2	1	6	5	0.034
SEC23A	14	17	9	0.034
ARHGEF16	1	152	11	0.034
OR7C2	19	98	8	0.034
RANBP9	6	19	8	0.034
PRR34	22	5	5	0.034
OR2M3	1	54	4	0.034
CSH2	17	33	3	0.034
PNLDC1	6	25	7	0.035
OR10G3	14	157	16	0.035
VSTM2L	20	34	7	0.035
PPP1R13B	14	29	17	0.035
EPHA6	3	36	14	0.035
CLDN7	17	10	4	0.035
ZNF506	19	18	5	0.035
MCCC2	5	11	8	0.035
CBWD1	9	36	5	0.035
MRGPRX3	11	73	4	0.035
TES	7	56	4	0.035
RGS21	1	62	2	0.036
CXCR5	11	34	3	0.036
SEMA3F	3	9	7	0.036
UQCRC1	3	33	7	0.036
KLHL30	2	101	16	0.036
TOPBP1	3	91	14	0.036
GOSR2	17	79	5	0.036
IFT88	13	79	8	0.036
S100A11	1	11	2	0.036
TNFSF11	13	64	4	0.036
SUSD4	1	15	6	0.036
POGLUT2	13	53	5	0.037
DYNC1I1	7	75	4	0.037
FARP1	13	75	12	0.037
MGAT3	22	12	4	0.037
RBM23	14	63	5	0.037
EIF2B4	2	118	7	0.037
RRP8	11	66	11	0.037
GTF2A1L	2	6	2	0.037
SNUPN	15	45	5	0.037
SETD3	14	5	4	0.037
ZNF548	19	27	5	0.037
HPS5	11	165	13	0.037
GPR161	1	27	10	0.037
VASH2	1	34	5	0.038
SPTLC2	14	73	2	0.038
PRRT1B	9	108	5	0.038
CACNA1D	3	56	14	0.038
LPA	6	244	32	0.038
IQGAP2	5	112	16	0.038
PPP1R12C	19	37	10	0.038
SEPTIN3	22	70	8	0.038
ZC2HC1B	6	10	2	0.038
MYBPHL	1	140	10	0.039
SQOR	15	7	7	0.039
MYOG	1	74	4	0.039
SETD7	4	32	5	0.039
LMO7	13	415	26	0.039
ACAP3	1	26	14	0.039
NUPR1	16	5	4	0.039
PAK2	3	64	5	0.039
LSS	21	6	3	0.039
LEFTY2	1	69	6	0.039
WFDC5	20	59	4	0.040
CD82	11	7	4	0.040
EPPK1	8	607	91	0.040
KLHL10	17	15	7	0.040
ZPLD1	3	29	6	0.040
DPH1	17	103	8	0.041
EPB41L4B	9	16	9	0.041
INTS2	17	14	9	0.041
GINS3	16	22	2	0.041
APOL3	22	15	7	0.041
PBX4	19	23	3	0.041
ZNF549	19	58	4	0.041
ERBIN	5	102	11	0.041
PILRA	7	21	3	0.041
SMPDL3B	1	43	5	0.041
TAF3	10	85	6	0.041
FLT3LG	19	12	7	0.041
FRMD1	6	68	10	0.042
ZNF544	19	237	24	0.042
IQCB1	3	29	3	0.042
KLF16	19	16	2	0.042
ELSPBP1	19	58	5	0.042
OR6K6	1	48	3	0.042
HIRA	22	17	5	0.042
PAQR5	15	14	3	0.042
CSGALNACT1	8	71	11	0.042
KRT2	12	48	9	0.042
LMBRD1	6	18	5	0.042
CYB5D1	17	38	4	0.043
KMT2C	7	630	49	0.043
RSPO1	1	67	5	0.043
A4GNT	3	95	6	0.043
ATXN10	22	15	4	0.043
TTF2	1	170	13	0.043
ASNSD1	2	29	7	0.043
CACNG8	19	34	4	0.043
MROH8	20	140	15	0.043
DOCK5	8	72	16	0.043
ERGIC1	5	5	3	0.043
PABPC1	8	441	30	0.043
SP9	2	26	5	0.043
SCRN1	7	143	8	0.043
FAM182B	20	128	7	0.043
CUX1	7	30	14	0.043
JHY	11	23	7	0.044
FAM72B	1	41	3	0.044
ABHD5	3	20	3	0.044
POLR3D	8	11	5	0.044
C8B	1	239	8	0.044
SLC2A9	4	99	6	0.044
OSCP1	1	83	2	0.044
PRR5	22	177	11	0.044
KIF5A	12	87	6	0.044
FAM166A	9	59	9	0.044
COL28A1	7	204	16	0.045
SPATA6	1	140	7	0.045
PDCL	9	5	3	0.045
LSR	19	114	10	0.045
PCDHGB7	5	25	7	0.045
HSPA12A	10	103	12	0.045
DENND4B	1	34	14	0.046
NBEA	13	91	17	0.046
ZNF507	19	98	8	0.046
MRPL28	16	112	8	0.046
ERAP2	5	314	14	0.046
MYSM1	1	33	4	0.046
AADAC	3	19	5	0.046
IGFL3	19	12	3	0.046
ORC6	16	8	2	0.046
GRIA2	4	33	5	0.046
BEND7	10	9	3	0.046
NLRC3	16	198	21	0.046
P3H1	1	194	18	0.047
COA7	1	44	4	0.047
ZNF443	19	286	13	0.047
KMT2A	11	142	17	0.047
CPE	4	41	3	0.047
ZCCHC4	4	86	7	0.047
NME7	1	46	7	0.047
MND1	4	25	4	0.047
WIPI2	7	88	4	0.047
C14orf93	14	58	7	0.047
BAIAP2	17	10	8	0.047
FGFBP1	4	40	5	0.047
MED21	12	39	3	0.048
FA2H	16	43	9	0.048
NBPF11	1	201	29	0.048
DIRC1	2	9	3	0.048
ADAMTS18	16	103	20	0.048
GALNT16	14	38	5	0.048
DUSP3	17	9	4	0.048
ZNF101	19	198	10	0.048
GCA	2	33	3	0.048
CPSF7	11	5	3	0.048
EXOC5	14	7	3	0.048
ZNF518A	10	162	14	0.048
IRF9	14	6	4	0.049
TBC1D31	8	46	12	0.049
TOPAZ1	3	93	9	0.049
CRYGD	2	30	6	0.049
AGXT	2	56	10	0.049
THADA	2	180	26	0.049
TBCB	19	27	8	0.049
CHEK2	22	88	11	0.049
FAM228B	2	65	6	0.049
PWWP2B	10	80	9	0.049
DONSON	21	53	6	0.049
SNTG2	2	102	5	0.049
KIDINS220	2	12	10	0.050
TGFB1I1	16	38	5	0.050
AZIN2	1	32	8	0.050
HHLA1	8	22	5	0.050
CKMT2	5	30	4	0.050
GOT2	16	129	3	0.051
ABCF3	3	74	7	0.051
ARL8B	3	22	5	0.051
C10orf71	10	118	17	0.051
CDK11A	1	58	10	0.051
IL17C	16	9	7	0.051
DEFB125	20	6	2	0.051
CCNK	14	44	10	0.051
CAP2	6	57	5	0.051
LRRC9	14	97	12	0.051
CD80	3	51	3	0.051
CHST2	3	118	16	0.051
CPZ	4	95	22	0.051
ABCF2	7	8	2	0.051
OPLAH	8	181	25	0.052
TTLL5	14	93	18	0.052
GNPAT	1	11	3	0.052
CAMTA1	1	137	11	0.052
ASPM	1	123	29	0.052
L3MBTL3	6	7	7	0.052
HMG20B	19	71	5	0.052
CASP7	10	9	2	0.052
CACNA1B	9	30	22	0.052
NEB	2	833	89	0.052
SLC24A4	14	153	11	0.052
TIMP4	3	7	5	0.052
IGFALS	16	19	11	0.052
ZDHHC18	1	5	5	0.052
CAPZA1	1	13	3	0.052
LMAN1	18	88	5	0.052
CD63	12	12	6	0.052
AOC2	17	99	14	0.052
CD8B	2	65	7	0.052
ZNF844	19	213	11	0.053
GOLGB1	3	168	24	0.053
ALKBH7	19	9	4	0.053
SERPINB4	18	17	5	0.053
GRM3	7	22	8	0.053
NAAA	4	39	5	0.053
ZNF684	1	144	6	0.053
REXO5	16	45	5	0.053
XRCC1	19	89	9	0.053
LNX1	4	90	8	0.053
MIEF2	17	171	10	0.053
MFSD1	3	59	4	0.053
UCP2	11	97	7	0.053
SLC1A2	11	73	3	0.053
PARP12	7	232	9	0.053
GOLGA8J	15	30	2	0.053
RNF183	9	50	7	0.053
TCHH	1	367	66	0.053
UNC13A	19	133	8	0.053
TRIM68	11	60	6	0.053
DSE	6	84	6	0.054
DCC	18	158	16	0.054
SNAPC1	14	85	12	0.054
TSSK2	22	35	4	0.054
CTNND1	11	20	9	0.054
SFRP4	7	15	4	0.054
NPPB	1	68	2	0.054
PCM1	8	350	27	0.054
CD160	1	17	3	0.054
CACNA1H	16	273	54	0.054
RAB3GAP2	1	32	9	0.055
RNF169	11	38	9	0.055
CACNA1E	1	87	20	0.055
CNTNAP5	2	53	13	0.055
C7orf26	7	13	9	0.055
RPL13A	19	29	2	0.055
FAM207A	21	64	5	0.055
DST	6	372	53	0.055
KCNMB1	5	16	7	0.055
PUS1	12	37	13	0.055
CSNK1G2	19	39	10	0.055
FAM163B	9	11	8	0.056
SRGAP1	12	62	9	0.056
VIRMA	8	72	10	0.056
HEPACAM2	7	9	5	0.056
IFITM3	11	89	4	0.056
OR2M2	1	34	7	0.056
GPNMB	7	57	9	0.056
PRKAG2	7	21	3	0.056
NLRC4	2	44	5	0.056
ASB3	2	41	8	0.056
GPR75-ASB3	2	41	8	0.056
CD58	1	11	2	0.057
PPP1R1B	17	74	4	0.057
TSPAN16	19	42	2	0.057
HYPK	15	46	2	0.057
PAX7	1	83	8	0.057
ZNF883	9	59	3	0.057
EPB41L3	18	227	12	0.057
MN1	22	177	21	0.057
NF1	17	67	14	0.057
KLK2	19	9	6	0.057
UROS	10	25	4	0.057
LRRN1	3	114	10	0.057
UBTFL1	11	33	2	0.058
PICALM	11	33	9	0.058
ARHGEF5	7	365	27	0.058
MCM5	22	38	8	0.058
RXYLT1	12	44	4	0.058
DOLPP1	9	53	2	0.058
DUSP1	5	104	6	0.058
P3H4	17	8	3	0.058
EMB	5	29	2	0.059
PEAK1	15	73	7	0.059
IP6K3	6	11	7	0.059
TCTEX1D4	1	33	3	0.059
FAM86B1	8	656	26	0.059
TFR2	7	127	13	0.059
TEX44	2	58	9	0.059
SPATA31D1	9	517	33	0.059
ATP1A2	1	14	7	0.059
CIDEC	3	45	7	0.059
ZSWIM5	1	50	17	0.060
PTX3	3	36	5	0.060
OR52R1	11	9	3	0.060
ARHGEF40	14	155	18	0.060
CLDN20	6	64	3	0.060
TPRX1	19	213	17	0.060
PPARGC1B	5	194	14	0.060
CREB3L2	7	16	10	0.060
SRRM2	16	168	49	0.060
NT5DC1	6	21	9	0.060
ISM1	20	95	3	0.060
FBXO39	17	79	9	0.060
VCAN	5	116	19	0.060
HOXA13	7	61	6	0.060
MGLL	3	36	6	0.060
LAMTOR5	1	59	4	0.061
RNF225	19	22	2	0.061
NATD1	17	60	3	0.061
CSMD1	8	120	38	0.061
AQP5	12	12	7	0.061
MYCBPAP	17	201	8	0.061
NSL1	1	83	4	0.061
DSC2	18	174	18	0.061
LARS1	5	113	17	0.061
RBBP6	16	90	6	0.061
SH2D3A	19	40	10	0.061
CTAGE6	7	120	14	0.061
HIBCH	2	42	6	0.061
AGA	4	105	5	0.062
OSR2	8	13	3	0.062
RCN2	15	5	3	0.062
OTOG	11	222	27	0.062
TMEM145	19	27	7	0.062
CARNS1	11	13	8	0.062
ADCY8	8	92	11	0.062
PHF12	17	98	9	0.062
FBXO17	19	17	3	0.062
AATK	17	80	23	0.062
TSEN54	17	132	16	0.062
KRT14	17	152	6	0.062
GXYLT2	3	10	4	0.063
DMP1	4	55	7	0.063
STX2	12	34	6	0.063
UBAC1	9	56	6	0.063
PMS1	2	18	9	0.063
OR56B1	11	24	6	0.063
PDK1	2	17	6	0.063
SON	21	67	22	0.063
PPDPFL	8	28	3	0.063
OR5C1	9	9	6	0.063
PRSS16	6	58	4	0.063
CPM	12	16	4	0.063
ZNF134	19	98	8	0.063
KRT76	12	95	12	0.063
MCC	5	227	20	0.063
INO80E	16	26	9	0.063
SEC63	6	155	8	0.063
MBOAT2	2	9	4	0.064
NAA16	13	36	5	0.064
LHPP	10	28	5	0.064
SERPINA3	14	8	5	0.064
ATP5PB	1	11	5	0.064
ANXA11	10	114	10	0.064
HOMER1	5	20	2	0.064
NT5C3A	7	55	4	0.064
SFTPA1	10	18	8	0.064
YIPF2	19	59	9	0.064
GRK4	4	137	9	0.064
PARD6A	16	49	4	0.064
PDZRN3	3	76	8	0.064
SLC38A6	14	76	9	0.064
RHAG	6	46	3	0.064
CCDC158	4	108	8	0.065
CARD11	7	25	12	0.065
CSHL1	17	15	3	0.065
CLBA1	14	65	9	0.065
ZFP36L2	2	111	7	0.065
KIAA1586	6	9	6	0.065
CEP152	15	51	15	0.065
ZNF613	19	22	8	0.065
PER3	1	387	20	0.065
NRG3	10	74	3	0.065
NECTIN3	3	17	7	0.065
FKBP15	9	245	7	0.065
C1QTNF6	22	32	2	0.066
GRN	17	86	8	0.066
ZBED2	3	34	5	0.066
NTRK1	1	178	17	0.066
PCDHB1	5	56	4	0.066
RHBDL1	16	6	3	0.066
NUDT16	3	26	3	0.066
ZNF124	1	54	5	0.066
ATMIN	16	154	10	0.066
SLC28A3	9	29	5	0.066
CAPNS1	19	23	4	0.067
CENPF	1	1117	38	0.067
PHC2	1	54	5	0.067
HSD17B4	5	7	6	0.067
ZNF546	19	168	16	0.067
VWA8	13	238	25	0.067
RMDN2	2	35	6	0.067
MYH6	14	128	16	0.067
ZNF211	19	28	3	0.067
WWTR1	3	9	3	0.067
CNNM1	10	17	8	0.067
SLC44A2	19	32	10	0.068
PLEKHN1	1	81	14	0.068
ADAM30	1	62	9	0.068
RIT2	18	11	2	0.068
OBP2B	9	45	3	0.068
TNPO3	7	5	5	0.068
MZF1	19	126	20	0.068
IGSF22	11	271	29	0.068
ICAM3	19	65	9	0.068
AKAP1	17	52	8	0.068
CPT2	1	12	5	0.068
TBC1D26	17	89	8	0.068
SNX20	16	31	4	0.069
ILDR1	3	47	11	0.069
ACER2	9	56	5	0.069
GPR137C	14	41	5	0.069
ACAD9	3	162	7	0.069
RAB11FIP4	17	11	3	0.069
DNAJC4	11	40	9	0.069
WDR55	5	20	4	0.069
RB1	13	7	6	0.069
ST6GALNAC2	17	94	5	0.069
SPINK1	5	44	2	0.069
NFE2L1	17	34	5	0.069
FGL1	8	307	11	0.069
IFT43	14	9	3	0.069
EPHX2	8	78	13	0.069
ERVFRD-1	6	52	8	0.069
AMPH	7	5	5	0.069
ASIC2	17	9	4	0.069
BEAN1	16	58	5	0.069
KAT6A	8	167	16	0.070
PDE4C	19	11	8	0.070
CAMSAP3	19	90	11	0.070
GJB3	1	28	4	0.070
C1orf226	1	7	2	0.070
LTBR	12	10	4	0.070
PLD4	14	30	4	0.070
WDR83	19	39	6	0.070
PLEKHA6	1	111	17	0.070
CCDC144NL	17	36	10	0.070
SNX1	15	87	9	0.070
DRD5	4	27	7	0.070
FOLR1	11	54	5	0.071
CFHR4	1	32	6	0.071
POLR1A	2	93	8	0.071
FLNB	3	112	33	0.071
EMILIN2	18	103	14	0.071
OR8I2	11	12	8	0.071
RHEX	1	19	2	0.071
LRRC53	1	40	11	0.072
SSH2	17	195	15	0.072
TAS2R40	7	58	2	0.072
MRPS27	5	82	2	0.072
RMND1	6	17	6	0.072
PLA2G6	22	35	13	0.072
LRRC25	19	34	5	0.072
STK16	2	17	3	0.072
L3HYPDH	14	86	10	0.072
EMC4	15	5	3	0.072
FAHD2B	2	82	6	0.072
RAB21	12	29	4	0.072
NR1H4	12	20	4	0.073
CRYBG1	6	219	26	0.073
CENPJ	13	38	18	0.073
MTF1	1	87	6	0.073
OLIG3	6	62	4	0.073
APTX	9	7	3	0.073
MAD1L1	7	20	7	0.073
TSPAN5	4	33	2	0.073
ZSCAN25	7	22	8	0.073
NBPF20	1	117	17	0.073
TRIM58	1	14	6	0.073
GMEB2	20	24	8	0.074
ARHGAP45	19	106	13	0.074
HBQ1	16	8	4	0.074
RAPGEF4	2	43	9	0.074
ZSCAN4	19	51	4	0.074
ANKRD63	15	16	4	0.074
ANXA2	15	12	4	0.074
PMFBP1	16	65	14	0.074
RAE1	20	6	2	0.074
ZNF431	19	38	4	0.074
GALR3	22	13	6	0.074
TTBK1	6	77	16	0.075
SERPINB5	18	100	4	0.075
TRAPPC13	5	21	3	0.075
SGK1	6	89	10	0.075
MOB3A	19	25	8	0.075
RCN1	11	51	5	0.075
HOGA1	10	40	6	0.076
SPECC1L	22	155	13	0.076
GPR146	7	60	9	0.076
CENPBD1	16	28	4	0.076
LRGUK	7	199	21	0.076
OR2K2	9	5	5	0.076
FGF22	19	9	7	0.076
MME	3	60	11	0.076
DGCR2	22	40	13	0.076
BICDL2	16	15	8	0.076
PMM1	22	16	7	0.076
UFC1	1	42	2	0.077
DAPK2	15	53	5	0.077
AKAP8L	19	7	6	0.077
ZNF543	19	34	7	0.077
RAI14	5	49	7	0.077
ZNF703	8	56	12	0.077
GAS2L1	22	78	10	0.077
LY9	1	68	9	0.077
TTC19	17	24	7	0.078
MINDY4	7	228	13	0.078
EIF2A	3	25	10	0.078
TTC30A	2	79	13	0.078
MASTL	10	39	8	0.078
LEMD1	1	83	4	0.078
TSC22D2	3	40	11	0.078
AURKB	17	19	4	0.078
C6orf141	6	80	4	0.078
GALNT9	12	18	7	0.078
ZZZ3	1	104	9	0.078
CABYR	18	12	4	0.079
STK39	2	39	5	0.079
ASPHD2	22	56	2	0.079
ZNF331	19	77	6	0.079
BIN1	2	59	5	0.079
CNDP2	18	11	4	0.079
MTMR2	11	148	11	0.079
NEK1	4	92	15	0.079
SRSF9	12	39	2	0.079
EFCC1	3	77	6	0.080
HTR3D	3	235	8	0.080
AKIP1	11	25	3	0.080
RAD23B	9	5	4	0.080
OR7G3	19	98	4	0.080
FSCN3	7	20	10	0.080
ARRDC2	19	21	4	0.080
TRIM35	8	60	8	0.080
CFAP58	10	84	12	0.080
FOXD4L5	9	113	18	0.081
ZNF577	19	6	5	0.081
ZBED5	11	80	4	0.081
ETV7	6	234	16	0.081
NOL3	16	38	2	0.081
TIMM50	19	17	5	0.081
RBP1	3	59	7	0.081
CDKL4	2	5	2	0.081
TBC1D4	13	112	11	0.081
SYN3	22	29	8	0.081
HNRNPL	19	6	3	0.081
NPNT	4	71	13	0.081
LAPTM5	1	113	4	0.082
C12orf60	12	35	7	0.082
PCDH1	5	53	11	0.082
S1PR1	1	82	2	0.082
TBX15	1	50	8	0.082
AGO2	8	13	5	0.082
HSPA6	1	50	12	0.082
COL9A1	6	39	10	0.082
ZC3H12C	11	41	9	0.082
RIPK1	6	50	5	0.082
BBS4	15	65	6	0.083
MTHFD1	14	52	5	0.083
PGGHG	11	53	10	0.083
PCBP1	2	24	3	0.083
LRRIQ1	12	187	25	0.083
TUB	11	66	11	0.083
SREBF2	22	24	12	0.083
SYNGR2	17	53	11	0.084
COL15A1	9	245	23	0.084
MKX	10	41	3	0.084
BMS1	10	162	11	0.084
EML6	2	53	16	0.084
TBCD	17	73	4	0.084
TSPYL5	8	53	8	0.084
NUDT13	10	103	6	0.084
KIAA1755	20	131	10	0.084
RNF19B	1	28	10	0.084
HTR6	1	46	10	0.084
OR13G1	1	82	4	0.084
WDR59	16	19	10	0.084
ASPN	9	26	2	0.085
ZNF337	20	62	11	0.085
PKD1L3	16	198	26	0.085
SP2	17	7	5	0.086
EWSR1	22	19	2	0.086
SCGN	6	33	2	0.086
TGM4	3	116	12	0.086
RRP12	10	56	10	0.086
SCAMP2	15	5	3	0.086
R3HDML	20	53	6	0.086
SAMD1	19	28	14	0.086
LHB	19	51	4	0.086
MEX3D	19	23	9	0.087
PNPLA8	7	21	6	0.087
MRE11	11	8	4	0.087
PLA2G4A	1	85	6	0.087
SUMF2	7	69	5	0.087
ADAMTS20	12	112	12	0.087
APMAP	20	92	6	0.087
NCAM1	11	59	10	0.087
ZNF774	15	112	5	0.087
TFCP2L1	2	20	5	0.087
TMEM191C	22	21	6	0.087
TRIM60	4	37	8	0.087
BRF2	8	23	4	0.087
ALKBH5	17	7	7	0.087
SLC44A1	9	120	11	0.087
CPLX4	18	84	2	0.088
IL4R	16	214	20	0.088
MTMR6	13	43	4	0.088
CTNNA3	10	148	11	0.088
BATF2	11	41	4	0.088
OR1L6	9	55	5	0.088
GIMAP2	7	37	9	0.088
SOWAHB	4	18	4	0.088
ADARB1	21	16	3	0.088
TMEM200A	6	17	5	0.088
TMEM267	5	36	5	0.088
BCL6	3	77	4	0.088
AKR1B15	7	26	4	0.088
TNFAIP8L3	15	84	9	0.089
SH3TC1	4	242	29	0.089
CHERP	19	7	4	0.089
C11orf16	11	45	9	0.089
FAM76B	11	10	5	0.089
FRYL	4	79	19	0.089
SLC5A5	19	5	4	0.089
TLL2	10	79	15	0.089
CFH	1	28	8	0.089
ACO2	22	18	6	0.089
SPATA46	1	10	4	0.089
ZIC2	13	33	3	0.089
SCN9A	2	218	25	0.089
CDH7	18	8	5	0.090
SDR16C5	8	18	4	0.090
PLXNA2	1	126	28	0.090
GPAT2	2	116	10	0.090
TRIM50	7	36	7	0.090
C16orf46	16	65	2	0.090
HOXC10	12	13	4	0.090
KRT9	17	10	4	0.090
NOP2	12	56	13	0.090
KLC3	19	59	13	0.090
DCAF8	1	69	5	0.090
ZKSCAN5	7	29	7	0.090
CD164	6	7	3	0.090
LMNB2	19	59	8	0.090
UPK1B	3	33	3	0.090
KRT71	12	35	7	0.090
ADAMTSL4	1	249	21	0.090
FAT3	11	359	48	0.091
CEP97	3	17	5	0.091
GGA3	17	185	14	0.091
SLAMF7	1	73	3	0.091
NBPF4	1	33	8	0.091
OR6C70	12	30	7	0.091
TMBIM4	12	7	3	0.091
COL4A3	2	365	14	0.091
APOBEC3F	22	121	12	0.091
GATD3B	21	13	2	0.091
ALPK3	15	252	26	0.091
PRR25	16	243	8	0.091
DEFB112	6	14	2	0.092
PEG3	19	139	26	0.092
MUC7	4	120	12	0.092
LEXM	1	23	4	0.092
VGLL4	3	101	4	0.092
JRK	8	252	8	0.092
POLA2	11	49	6	0.092
UAP1	1	81	8	0.092
BOD1	5	33	10	0.092
SMPD3	16	64	10	0.092
TEKT1	17	148	7	0.092
RASGRP4	19	127	13	0.092
ANKMY1	2	185	25	0.092
ZNF513	2	16	8	0.092
KLHL22	22	9	5	0.092
NUP88	17	32	5	0.092
EGFLAM	5	288	14	0.093
ESPN	1	36	10	0.093
BTBD18	11	6	4	0.093
EIF3G	19	28	5	0.093
SPIC	12	50	6	0.093
GCM2	6	26	5	0.093
NTM	11	81	4	0.093
ZBTB7C	18	65	8	0.093
STRC	15	198	15	0.093
CBWD6	9	104	5	0.093
KLHL35	11	49	8	0.093
FOXF2	6	42	5	0.093
CGREF1	2	79	2	0.093
PCSK5	9	36	13	0.093
GPR176	15	57	3	0.093
ZNF286A	17	19	9	0.093
CELSR2	1	286	34	0.094
TRABD2A	2	102	6	0.094
TNIP1	5	156	10	0.094
SHARPIN	8	239	12	0.094
DCP2	5	44	4	0.094
ACTR5	20	94	11	0.094
LAMC3	9	202	29	0.094
TENM3	4	64	19	0.094
PHAX	5	75	5	0.095
OGFOD3	17	162	13	0.095
COX7A2	6	86	4	0.095
PKD2L1	10	133	10	0.095
ASCC1	10	25	4	0.095
CCDC146	7	111	8	0.095
AGL	1	261	13	0.095
PHF20L1	8	9	7	0.095
POC1B-GALNT4	12	56	3	0.095
TRAPPC11	4	64	11	0.095
SPATA22	17	45	5	0.095
LTBP1	2	169	19	0.095
PARK7	1	28	5	0.095
DCUN1D2	13	7	3	0.095
ARAP2	4	153	19	0.095
TMEM255B	13	24	6	0.095
MAD2L1	4	23	6	0.096
TRIM3	11	79	3	0.096
AMH	19	50	9	0.096
NPFFR2	4	196	13	0.096
MFHAS1	8	77	14	0.096
GGT6	17	132	6	0.096
FGFRL1	4	56	15	0.097
FPGS	9	95	6	0.097
CHEK1	11	158	9	0.097
FLG	1	1685	183	0.097
VEGFB	11	14	7	0.097
GABBR2	9	6	3	0.097
ABCB9	12	23	9	0.097
MTRNR2L8	11	81	7	0.098
RIC1	9	107	16	0.098
ZNF585A	19	35	3	0.098
DES	2	31	4	0.098
FABP6	5	89	4	0.098
GATM	15	15	4	0.098
C3orf38	3	26	3	0.098
ARID4B	1	116	13	0.098
ZNF787	19	23	5	0.098
PTPN4	2	74	5	0.099
TMEM132C	12	183	18	0.099
GALNT4	12	97	7	0.099
ESRP2	16	29	10	0.099
ABCB8	7	358	12	0.099
SNX2	5	5	3	0.099
ZNF138	7	28	4	0.099
CANX	5	77	11	0.099
LHX8	1	98	4	0.099
TMEM121B	22	14	5	0.100
ZFAT	8	44	10	0.100
EXD1	15	11	7	0.100
DLD	7	7	4	0.100
MGAT4D	4	106	5	0.100
MANEAL	1	24	8	0.10
TMEM102	17	22	5	0.10
HSD17B14	19	208	12	0.10
RFK	9	32	3	0.10
TFAP2C	20	15	6	0.10
UBN1	16	77	9	0.10
COG8	16	6	4	0.10
RAB27B	18	12	2	0.10
SRFBP1	5	68	7	0.10
SCNN1G	16	32	10	0.10
BMF	15	32	4	0.10
ZNF552	19	71	6	0.10
OR4C13	11	26	8	0.10
IL12RB2	1	98	10	0.10
INA	10	11	7	0.10
FAM110B	8	19	3	0.10
PDIA6	2	12	4	0.10
CFHR5	1	125	10	0.10
PHOX2B	4	69	8	0.10
OR1B1	9	79	2	0.10
CBLN2	18	46	2	0.10
KRT36	17	43	8	0.10
RBM5	3	5	4	0.10
HAS3	16	40	4	0.10
TMEM106A	17	5	2	0.10
SLC25A18	22	10	2	0.10
MYH3	17	123	15	0.10
LPXN	11	5	4	0.10
KBTBD12	3	43	9	0.10
ZNF254	19	139	10	0.10
NEK4	3	60	7	0.10
PTGS2	1	11	3	0.10
CNST	1	27	5	0.10
APOL6	22	42	9	0.10
ZNF804B	7	466	21	0.10
GSTA5	6	7	4	0.10
BUB1B	15	16	10	0.10
TRMT1L	1	19	9	0.10
C19orf81	19	12	4	0.10
WRNIP1	6	100	13	0.10
SERAC1	6	19	4	0.10
HEXIM1	17	8	2	0.10
NLRP3	1	130	12	0.10
CCDC83	11	22	6	0.10
RPN2	20	111	11	0.11
PRR14L	22	294	22	0.11
DCAF17	2	65	5	0.11
STK10	5	49	12	0.11
ITGA4	2	25	9	0.11
IL17RE	3	23	6	0.11
CX3CL1	16	21	5	0.11
SLC4A3	2	79	16	0.11
SSPN	12	65	5	0.11
NIPAL2	8	66	3	0.11
PRG4	1	156	26	0.11
PUM1	1	18	7	0.11
YTHDF3	8	111	6	0.11
PLOD3	7	86	9	0.11
RHOD	11	76	4	0.11
HAL	12	15	10	0.11
IFNGR1	6	34	7	0.11
KCNA10	1	32	11	0.11
ZBED4	22	39	12	0.11
MINDY3	10	5	5	0.11
PSD2	5	11	7	0.11
FRY	13	309	34	0.11
DLST	14	63	5	0.11
OR52E6	11	86	6	0.11
PLEKHG6	12	37	12	0.11
DPP4	2	15	5	0.11
WDR75	2	19	10	0.11
RBFA	18	38	3	0.11
MPG	16	102	12	0.11
PPP1R2B	5	11	2	0.11
CRB2	9	103	18	0.11
NECTIN4	1	30	8	0.11
ZFP62	5	5	5	0.11
MACF1	1	357	39	0.11
PRICKLE4	6	8	3	0.11
PTGR2	14	12	8	0.11
CD2	1	19	4	0.11
B4GALT7	5	22	9	0.11
C16orf95	16	63	6	0.11
PTPRS	19	335	30	0.11
RAD51C	17	24	8	0.11
CCDC153	11	15	4	0.11
MTG2	20	193	7	0.11
SYNDIG1	20	14	3	0.11
FNDC1	6	380	38	0.11
PRADC1	2	13	2	0.11
ZNRF4	19	232	12	0.11
FZD10	12	55	5	0.11
PATL2	15	94	14	0.11
TSPYL6	2	5	2	0.11
CCN1	1	21	6	0.11
TMEM230	20	26	5	0.11
ACOXL	2	212	10	0.11
FAM210A	18	59	3	0.11
CCDC107	9	24	3	0.11
SMARCA4	19	34	8	0.11
AHR	7	8	3	0.11
KCNQ2	20	27	8	0.11
C19orf71	19	46	10	0.11
GNAT3	7	14	3	0.11
ZNF423	16	128	17	0.11
DAPL1	2	58	3	0.11
MPP2	17	41	8	0.11
F13A1	6	96	9	0.11
TCEANC2	1	61	3	0.11
AGO3	1	7	2	0.11
POLR1B	2	67	3	0.11
CBLB	3	23	4	0.11
PDZK1IP1	1	15	3	0.11
C8orf58	8	200	7	0.11
GFM2	5	61	10	0.11
COX10	17	12	8	0.11
TUBB6	18	6	3	0.11
LRRIQ4	3	25	7	0.11
GPR55	2	9	2	0.11
ICMT	1	15	2	0.11
ZNF322	6	13	7	0.11
KLF18	1	237	37	0.11
AP5B1	11	25	9	0.11
ZNF260	19	76	5	0.11
DOCK9	13	142	14	0.11
ZNF319	16	14	4	0.11
NAV1	1	195	13	0.11
SHLD2	10	41	3	0.11
ZSCAN22	19	65	9	0.11
RBMS1	2	11	3	0.11
GAS2L2	17	218	10	0.11
GRM5	11	36	12	0.11
TNS2	12	237	26	0.11
ABHD1	2	34	3	0.11
ZNF880	19	120	19	0.11
ARHGEF7	13	22	7	0.11
TTC33	5	12	4	0.11
QRFPR	4	206	12	0.11
TANGO2	22	29	4	0.11
OVOL3	19	5	3	0.11
PPARGC1A	4	29	8	0.11
OR6C4	12	13	4	0.11
ABHD3	18	31	7	0.11
NDUFV2	18	23	4	0.11
DHX36	3	28	6	0.11
ANKRD45	1	17	4	0.11
ATRN	20	68	10	0.11
NOX5	15	136	11	0.11
RHOBTB1	10	17	4	0.11
NADK2	5	23	4	0.11
AIRE	21	75	16	0.11
USP31	16	143	16	0.11
MS4A6E	11	5	5	0.11
ADAMTS12	5	128	17	0.11
KIF21A	12	101	16	0.11
ALDH6A1	14	10	4	0.11
KLHDC9	1	41	6	0.11
SGO1	3	77	5	0.11
C10orf120	10	80	3	0.11
AP4B1	1	14	6	0.11
NACA2	17	28	4	0.11
LIG1	19	92	14	0.11
ALDOA	16	27	7	0.11
IKBKE	1	69	9	0.11
CCDC148	2	129	7	0.11
SF1	11	24	9	0.11
SCEL	13	22	8	0.11
PKD1	16	733	102	0.12
BNIP2	15	20	6	0.12
FHOD3	18	380	27	0.12
CAPN15	16	205	27	0.12
DDX58	9	18	5	0.12
SCCPDH	1	19	4	0.12
FAM78B	1	54	4	0.12
WDR83OS	19	48	2	0.12
PPP1R12A	12	46	5	0.12
ELOA	1	54	7	0.12
BPIFA2	20	11	4	0.12
MCEE	2	48	4	0.12
PDIA4	7	72	12	0.12
ZDHHC11	5	430	35	0.12
ZNF419	19	218	9	0.12
NLRC5	16	230	20	0.12
FUBP3	9	39	10	0.12
PNISR	6	66	11	0.12
PNPLA1	6	73	8	0.12
TUBB8	10	385	28	0.12
TMED9	5	77	3	0.12
WIPF2	17	42	10	0.12
ECI2	6	12	3	0.12
ESRRG	1	6	4	0.12
GJB7	6	90	3	0.12
CD300A	17	6	2	0.12
NDUFAF7	2	17	6	0.12
TMEM8B	9	33	12	0.12
DHX37	12	256	23	0.12
ZNF672	1	5	4	0.12
NUP210	3	93	24	0.12
MGST3	1	105	2	0.12
DSPP	4	252	25	0.12
DRG2	17	44	5	0.12
LRG1	19	6	5	0.12
IL21R	16	21	7	0.12
SLCO1B1	12	93	5	0.12
CBFA2T2	20	27	6	0.12
ARID3C	9	6	3	0.12
TLE5	19	14	2	0.12
MYH10	17	45	6	0.12
C2CD4D	1	7	4	0.12
AMZ1	7	131	20	0.12
UCN3	10	8	2	0.12
HIPK3	11	23	6	0.12
OR1Q1	9	32	4	0.12
ZNF418	19	127	12	0.12
PARD3	10	36	13	0.12
SELE	1	92	7	0.12
MEOX2	7	129	6	0.12
KDM5B	1	52	22	0.12
TEKT4	2	151	15	0.12
ATOH7	10	46	4	0.12
ZNF324B	19	99	7	0.12
HERC6	4	367	15	0.12
NPIPB15	16	114	14	0.12
CAAP1	9	58	4	0.12
POU2F1	1	17	7	0.12
COCH	14	16	7	0.12
OR52I2	11	106	5	0.12
KLHL40	3	10	6	0.12
PARP10	8	183	18	0.12
SLC25A31	4	21	3	0.12
MOK	14	153	11	0.12
WDHD1	14	129	13	0.12
NUP210L	1	117	14	0.12
GGCT	7	5	4	0.12
NRBP2	8	41	10	0.12
SFSWAP	12	206	17	0.12
FBXO38	5	40	6	0.12
FZD1	7	17	9	0.12
DUS3L	19	83	7	0.12
AADACL4	1	54	5	0.12
SH3BP5	3	58	4	0.12
NECAB1	8	22	7	0.12
XAB2	19	110	17	0.12
MS4A13	11	38	2	0.12
CCR9	3	26	6	0.12
ZNF768	16	22	4	0.12
AGBL4	1	17	2	0.12
SLC37A2	11	22	3	0.12
NCBP1	9	28	3	0.12
DNAH1	3	893	60	0.12
TLE2	19	74	11	0.12
TNFRSF18	1	30	13	0.12
HR	8	224	24	0.12
TMEM144	4	19	7	0.12
KLF14	7	12	4	0.12
GRAMD1B	11	85	11	0.12
SCFD2	4	20	7	0.12
HS3ST3A1	17	108	8	0.12
DRC3	17	14	6	0.12
CCDC88B	11	157	20	0.12
LYSMD2	15	16	4	0.12
LIPG	18	24	6	0.12
C11orf86	11	8	5	0.12
KCNK5	6	31	3	0.12
PARVB	22	36	5	0.12
C15orf61	15	65	6	0.12
STAT2	12	109	5	0.12
ITK	5	34	3	0.12
TAF4B	18	15	8	0.12
LARGE1	22	26	9	0.12
SPNS2	17	15	14	0.12
CPEB4	5	5	3	0.12
LMF2	22	112	18	0.12
DYNC2H1	11	231	31	0.12
EPHB2	1	47	13	0.12
TRAF7	16	49	10	0.12
CLEC11A	19	18	6	0.12
PIGO	9	40	7	0.12
CPN2	3	29	7	0.12
USB1	16	79	3	0.12
HES4	1	52	6	0.12
MAK	6	125	10	0.12
HSD17B7	1	73	4	0.12
OR7G2	19	97	6	0.12
NUP205	7	88	14	0.12
ZNF384	12	11	4	0.12
STON2	14	111	10	0.12
IK	5	83	4	0.12
ADAL	15	30	6	0.12
XIRP2	2	408	46	0.12
SPOCD1	1	286	18	0.12
SNX7	1	101	7	0.12
GLRX3	10	15	4	0.12
DPY19L1	7	7	3	0.12
SND1	7	73	8	0.12
EDN3	20	20	9	0.12
ZNF735	7	126	5	0.12
C4orf45	4	56	5	0.12
CALML5	10	19	4	0.12
SLC22A17	14	17	6	0.12
MKLN1	7	101	7	0.13
RC3H1	1	99	11	0.13
RESF1	12	122	24	0.13
CSNK2A3	11	14	9	0.13
FYTTD1	3	8	3	0.13
FAM222B	17	36	6	0.13
PELP1	17	72	15	0.13
AOC3	17	52	16	0.13
ARL6IP4	12	20	6	0.13
KLLN	10	11	3	0.13
REEP4	8	117	9	0.13
ADAM7	8	65	8	0.13
PPT1	1	28	6	0.13
GMPPA	2	28	5	0.13
SLC25A25	9	29	5	0.13
IFNB1	9	14	3	0.13
MRPL15	8	54	2	0.13
ATOH1	4	27	6	0.13
PDCD6	5	17	4	0.13
HIF3A	19	17	6	0.13
ACSF3	16	106	11	0.13
TMEM108	3	32	8	0.13
PCYOX1L	5	7	5	0.13
RASSF6	4	99	6	0.13
COQ9	16	45	6	0.13
TBCCD1	3	71	3	0.13
ANXA2R	5	82	7	0.13
FBP2	9	23	6	0.13
CPT1C	19	27	11	0.13
SHBG	17	22	5	0.13
PXN	12	39	7	0.13
SIAE	11	33	8	0.13
SETMAR	3	21	9	0.13
KRT25	17	55	7	0.13
MRPS7	17	14	4	0.13
FBXO34	14	14	6	0.13
KCNK1	1	9	2	0.13
SMTNL2	17	56	13	0.13
RIOK3	18	15	6	0.13
RASSF7	11	45	5	0.13
ADAMTS9	3	56	18	0.13
EGFR	7	88	8	0.13
H6PD	1	76	18	0.13
DDX60L	4	277	20	0.13
CDK17	12	44	6	0.13
CRYZL1	21	87	6	0.13
POLR2E	19	14	4	0.13
SF3A1	22	25	7	0.13
SLAMF8	1	14	4	0.13
TMEM126B	11	61	2	0.13
ITGA3	17	93	10	0.13
PIGF	2	11	3	0.13
PHF10	6	6	3	0.13
CLTCL1	22	626	29	0.13
PCARE	2	236	25	0.13
OR51V1	11	46	3	0.13
NEDD4L	18	33	9	0.13
TCN1	11	22	7	0.13
CLIP4	2	43	9	0.13
CCDC102A	16	18	8	0.13
FLCN	17	17	9	0.13
WHRN	9	116	20	0.13
DENND4C	9	99	21	0.13
PLEKHA5	12	62	7	0.13
LARP6	15	15	7	0.13
ZFAND5	9	11	2	0.13
RRM2	2	7	4	0.13
VSIG10	12	75	11	0.13
ERN2	16	97	16	0.13
PIK3AP1	10	6	3	0.13
PI16	6	81	8	0.13
CRTAC1	10	56	7	0.13
CNTRL	9	258	21	0.13
ANO9	11	107	13	0.13
STX5	11	7	5	0.13
GLT6D1	9	57	5	0.13
PABPC4L	4	71	5	0.13
BABAM1	19	7	4	0.13
OR52I1	11	229	9	0.13
ZNF524	19	35	9	0.13
GPR137B	1	12	5	0.13
RIMS1	6	67	15	0.13
SLC2A7	1	85	10	0.13
H1-8	3	76	5	0.13
ACKR2	3	10	4	0.13
BRAP	12	23	4	0.13
SEPTIN14	7	61	6	0.13
GSN	9	195	10	0.13
PDZD8	10	112	8	0.13
ANKRD35	1	178	16	0.13
COL1A2	7	31	7	0.13
SLC16A9	10	53	5	0.13
ARC	8	5	2	0.13
MSH4	1	107	9	0.13
THOP1	19	83	10	0.13
ADORA2B	17	59	4	0.13
PPP1R15B	1	37	10	0.13
PAPPA2	1	48	16	0.13
SIGLEC9	19	15	5	0.13
MAP7	6	125	15	0.13
C16orf91	16	14	2	0.13
ADH6	4	22	8	0.13
TNFRSF10D	8	12	7	0.13
RGS9	17	47	11	0.13
NUAK1	12	26	6	0.13
COL8A1	3	33	4	0.13
SAE1	19	31	5	0.13
TRPV3	17	83	11	0.13
DSCR8	21	49	2	0.13
SSH3	11	42	10	0.13
NAV3	12	89	15	0.13
PRR23C	3	99	5	0.13
SPACA9	9	13	2	0.13
STK32A	5	38	5	0.13
SPTAN1	9	26	12	0.13
ZNF780A	19	49	2	0.13
CAPN2	1	37	10	0.13
SMARCC1	3	7	7	0.13
PIK3CD	1	146	13	0.13
TMEM86B	19	18	5	0.13
PLXNB1	3	92	25	0.13
SPATA25	20	75	3	0.13
SEC23B	20	62	10	0.13
DEGS1	1	57	4	0.13
PGP	16	8	5	0.13
GJA10	6	48	5	0.13
RAB6D	2	115	5	0.13
CASKIN2	17	146	25	0.13
SLITRK5	13	13	7	0.14
TKFC	11	37	6	0.14
CAMK2A	5	84	6	0.14
COL8A2	1	83	13	0.14
TTC9	14	85	4	0.14
ARHGDIB	12	14	2	0.14
CUL2	10	9	4	0.14
FAM110A	20	32	5	0.14
SLCO2A1	3	33	9	0.14
BTBD2	19	28	8	0.14
CCDC60	12	69	9	0.14
ZNF658	9	101	11	0.14
LSG1	3	157	9	0.14
INSYN1	15	24	3	0.14
ZNF585B	19	25	10	0.14
PLEKHM2	1	18	7	0.14
SOAT1	1	48	5	0.14
ZNF662	3	31	6	0.14
BCAR1	16	112	12	0.14
RFNG	17	7	3	0.14
ERICH3	1	114	12	0.14
PLEKHG7	12	85	7	0.14
SLC26A9	1	110	16	0.14
ATRIP	3	36	6	0.14
BRD9	5	104	12	0.14
CCDC168	13	759	70	0.14
ABHD15	17	21	13	0.14
CNDP1	18	22	5	0.14
GNGT2	17	79	5	0.14
OSBPL2	20	5	5	0.14
ADCYAP1R1	7	57	4	0.14
LPCAT4	15	10	3	0.14
NCAPD2	12	134	14	0.14
TTC23	15	50	7	0.14
MYLK	3	220	18	0.14
CARF	2	13	4	0.14
APLP1	19	57	10	0.14
PADI6	1	173	7	0.14
CERCAM	9	80	15	0.14
ESYT3	3	198	14	0.14
POP7	7	13	2	0.14
KLHL6	3	10	3	0.14
KLK11	19	126	5	0.14
GAPVD1	9	34	10	0.14
SIGLEC11	19	250	16	0.14
DHH	12	33	6	0.14
HCRTR2	6	15	5	0.14
PARPBP	12	20	5	0.14
RABL6	9	54	25	0.14
CCT4	2	41	11	0.14
ANKRD2	10	44	4	0.14
LPAR6	13	411	16	0.14
PAPOLG	2	8	3	0.14
NELL1	11	153	10	0.14
ANKIB1	7	14	8	0.14
CYB5R2	11	170	14	0.14
SLC22A13	3	49	8	0.14
DNMT1	19	88	9	0.14
PLEKHH2	2	194	21	0.14
KCNAB3	17	7	5	0.14
SERPINE2	2	27	3	0.14
CCT8	21	31	6	0.14
NPBWR1	8	13	5	0.14
RNF40	16	11	7	0.14
DUXB	16	53	3	0.14
NBPF15	1	208	25	0.14
RAPGEF2	4	101	9	0.14
CPNE7	16	68	12	0.14
KIF23	15	50	8	0.14
PLA2G12A	4	16	4	0.14
LIPF	10	7	3	0.14
KRTAP12-1	21	111	5	0.14
DBF4B	17	91	4	0.14
TMEM232	5	177	14	0.14
ERN1	17	72	12	0.14
CYP4F8	19	94	2	0.14
USP2	11	46	7	0.14
ARSJ	4	13	6	0.14
LY75-CD302	2	97	23	0.14
PSMA5	1	57	2	0.14
TRERF1	6	120	14	0.14
ABI3BP	3	61	19	0.14
DMTN	8	84	6	0.14
PCDHA4	5	41	10	0.14
TRPM4	19	163	15	0.14
FUT11	10	18	5	0.14
NRIP1	21	167	14	0.14
MPHOSPH6	16	106	4	0.14
ZAP70	2	62	6	0.14
GPR158	10	67	6	0.14
H1-7	12	74	4	0.14
RELN	7	292	31	0.14
IRF2BP2	1	60	8	0.14
SDK1	7	235	34	0.14
CDKAL1	6	56	5	0.14
H3Y2	5	109	5	0.14
TBC1D10B	16	159	14	0.14
HPS3	3	36	9	0.14
ZBTB21	21	72	9	0.14
MEP1B	18	106	12	0.14
KCND2	7	8	3	0.14
COLCA2	11	50	3	0.14
SLX4	16	197	40	0.14
IMP3	15	54	3	0.14
HDAC7	12	150	20	0.14
POLR3A	10	34	15	0.14
TRMT10C	3	14	4	0.14
RARS1	5	12	5	0.14
GFI1	1	10	5	0.14
CEP83	12	92	10	0.14
AGBL5	2	116	9	0.14
DUSP22	6	18	8	0.14
VAPA	18	86	5	0.14
ZNF517	8	42	13	0.14
PANX3	11	65	7	0.14
ADNP2	18	95	15	0.14
SIX3	2	13	5	0.14
ANLN	7	12	8	0.14
WDR31	9	15	4	0.14
HOXC6	12	69	5	0.14
HSD11B1	1	13	3	0.14
CCDC142	2	137	11	0.14
CRYM	16	19	3	0.14
TMEM106C	12	81	3	0.14
PDZK1	1	113	9	0.14
FLRT1	11	46	7	0.14
ILVBL	19	132	7	0.14
SCARF2	22	26	8	0.14
EPCAM	2	10	5	0.14
MUL1	1	138	8	0.14
COPS4	4	112	4	0.14
TCAF1	7	32	9	0.14
BAIAP2L2	22	63	14	0.14
TGFB3	14	18	4	0.14
ZEB1	10	68	10	0.14
CEMIP2	9	164	9	0.15
LRRC4B	19	53	8	0.15
ADK	10	44	5	0.15
MCOLN1	19	24	9	0.15
TM7SF3	12	17	3	0.15
RAB5C	17	12	2	0.15
SV2C	5	16	8	0.15
OPTC	1	128	6	0.15
ECRG4	2	40	3	0.15
ELMO3	16	195	11	0.15
TPBG	6	75	6	0.15
UQCC1	20	6	5	0.15
FPGT-TNNI3K	1	90	10	0.15
PLPPR5	1	5	3	0.15
RIN1	11	60	10	0.15
NEURL3	2	40	5	0.15
UGT2B11	4	245	18	0.15
LY75	2	97	23	0.15
GPR135	14	53	6	0.15
TTC7B	14	74	10	0.15
CAPN10	2	181	23	0.15
BTN3A1	6	23	10	0.15
OVGP1	1	100	11	0.15
CXCL2	4	14	4	0.15
SERPINA1	14	24	3	0.15
CALD1	7	24	6	0.15
MST1	3	38	9	0.15
DCXR	17	88	10	0.15
SLC23A3	2	55	2	0.15
CLN6	15	19	5	0.15
SSTR4	20	9	2	0.15
SFXN3	10	7	2	0.15
CPA3	3	103	9	0.15
ZNF592	15	32	8	0.15
PRSS27	16	16	7	0.15
GBP6	1	161	8	0.15
KCNQ1	11	5	5	0.15
IFNLR1	1	80	4	0.15
NUDT16L1	16	11	7	0.15
HTR3E	3	6	5	0.15
S100A3	1	124	3	0.15
TNIK	3	18	2	0.15
NKX2-2	20	47	6	0.15
PAICS	4	38	4	0.15
MYOM2	8	22	12	0.15
LVRN	5	61	12	0.15
PROX2	14	51	12	0.15
ABCA4	1	355	41	0.15
SEC14L1	17	14	4	0.15
SLC5A11	16	43	13	0.15
PAK1IP1	6	111	3	0.15
RPRD1B	20	15	5	0.15
ACVR2A	2	32	4	0.15
CXADR	21	12	3	0.15
CEACAM20	19	266	8	0.15
RSPO4	20	37	6	0.15
IDH1	2	198	7	0.15
CTH	1	11	4	0.15
DCAKD	17	78	5	0.15
PSG6	19	134	14	0.15
NPIPB11	16	70	20	0.15
CTNNAL1	9	81	5	0.15
UBQLN1	9	10	6	0.15
PTGS1	9	123	11	0.15
SOST	17	22	2	0.15
SNAPIN	1	5	5	0.15
CRACR2A	12	148	11	0.15
ECHS1	10	57	4	0.15
NTF4	19	28	8	0.15
PCDHGB4	5	31	7	0.15
CYP8B1	3	41	3	0.15
CHMP2B	3	101	5	0.15
LMOD3	3	163	11	0.15
KMT5B	11	26	6	0.15
FAU	11	24	2	0.15
LIPN	10	166	5	0.15
KDF1	1	20	5	0.15
CYP4F3	19	92	12	0.15
MPO	17	236	13	0.15
SHMT1	17	16	3	0.15
SNX17	2	19	7	0.15
ANGPTL2	9	20	6	0.15
IP6K2	3	83	6	0.15
TRMT12	8	22	7	0.15
IFT74	9	227	11	0.15
EPYC	12	60	4	0.15
PHF7	3	84	5	0.15
AMOTL1	11	45	10	0.15
TTI1	20	68	8	0.15
NDUFAF1	15	112	6	0.15
L3MBTL2	22	19	8	0.15
PRSS22	16	6	3	0.15
P3H2	3	12	9	0.15
RNASE2	14	59	3	0.15
C10orf99	10	33	2	0.15
HRC	19	51	14	0.15
THBS4	5	85	11	0.15
SLC16A3	17	70	7	0.15
DNAJB8	3	51	10	0.15
ANKLE2	12	184	17	0.15
FAM43A	3	35	3	0.15
AAAS	12	50	7	0.15
EFCAB13	17	337	12	0.15
FBXW12	3	113	6	0.15
UNC13C	15	307	27	0.15
RHBDD2	7	12	6	0.15
B3GLCT	13	67	4	0.15
CES4A	16	6	3	0.15
FJX1	11	5	2	0.15
SLX4IP	20	22	5	0.15
MYO1G	7	55	12	0.15
CNTNAP3B	9	76	22	0.15
VPS41	7	75	8	0.15
CCR7	17	55	3	0.15
RBM47	4	20	5	0.15
OR6B2	2	71	7	0.15
SLC25A12	2	23	4	0.15
MSS51	10	169	9	0.15
C8A	1	202	12	0.16
MYL12A	18	8	2	0.16
LCOR	10	8	2	0.16
PLG	6	39	11	0.16
SLC7A7	14	69	7	0.16
SDF2L1	22	38	5	0.16
RGPD8	2	81	12	0.16
DYSF	2	457	29	0.16
SERPINE1	7	113	9	0.16
OR4D9	11	77	11	0.16
STARD5	15	26	4	0.16
TGFB2	1	25	7	0.16
ACTL8	1	28	4	0.16
TYR	11	67	8	0.16
ZNF484	9	151	9	0.16
PDIA5	3	64	5	0.16
OR8S1	12	28	6	0.16
OR2T8	1	277	24	0.16
SUSD6	14	37	4	0.16
ISX	22	182	10	0.16
NKX1-2	10	19	7	0.16
OR6C6	12	105	4	0.16
APOBEC1	12	55	6	0.16
ZBTB49	4	143	6	0.16
ETHE1	19	6	2	0.16
RNF111	15	212	16	0.16
BSPH1	19	19	3	0.16
TNNI3K	1	86	9	0.16
PPARG	3	5	2	0.16
GJD3	17	97	6	0.16
NR2C2	3	12	5	0.16
ZNF213	16	14	4	0.16
CSPG5	3	16	6	0.16
MINDY4B	3	59	8	0.16
EXOSC9	4	23	4	0.16
EFS	14	127	11	0.16
EEF1A1	6	14	2	0.16
UFD1	22	35	3	0.16
NEK5	13	64	11	0.16
BCAT2	19	26	7	0.16
USP17L17	4	238	17	0.16
CLDN19	1	93	6	0.16
NBPF1	1	1431	95	0.16
PDILT	16	35	10	0.16
ARL6IP6	2	15	2	0.16
KCTD19	16	137	11	0.16
AMIGO3	3	15	7	0.16
RPGRIP1L	16	147	16	0.16
BMP8B	1	148	8	0.16
IL17REL	22	198	8	0.16
GGA2	16	16	7	0.16
KBTBD13	15	41	10	0.16
MYLIP	6	39	3	0.16
FGFBP3	10	76	8	0.16
CNP	17	12	5	0.16
MAF	16	49	3	0.16
RDH5	12	63	2	0.16
DFFA	1	5	4	0.16
TECPR1	7	55	22	0.16
KCTD18	2	27	9	0.16
TPR	1	76	18	0.16
PPFIA4	1	43	8	0.16
RAB7B	1	17	2	0.16
C15orf39	15	188	23	0.16
RPL8	8	95	6	0.16
MYO1F	19	67	13	0.16
GALNT11	7	97	8	0.16
MIOX	22	28	4	0.16
NAALADL1	11	82	13	0.16
VEPH1	3	80	6	0.16
XPC	3	297	12	0.16
SLC22A16	6	33	4	0.16
FAM240A	3	24	3	0.16
KCNJ18	17	162	18	0.16
PMF1	1	46	5	0.16
PIN1	19	17	2	0.16
ZMIZ2	7	50	15	0.16
SSTR1	14	8	2	0.16
GRIP1	12	32	10	0.16
DNAH5	5	165	45	0.16
OR5A2	11	58	2	0.16
GOLGA2	9	177	13	0.16
NEUROG3	10	61	2	0.16
GNL2	1	21	8	0.16
SPEF2	5	177	14	0.16
ZNF234	19	180	8	0.16
PRR13	12	53	4	0.16
LRRC7	1	8	7	0.16
FBN3	19	473	51	0.16
NSG1	4	5	2	0.16
ARHGAP22	10	194	14	0.16
[truncated: 11,069 more rows]

## Sheet: SD5
	STROKE
GENE	CHR	CMAC	NVAR	P-value
HAS1	19	7	4	3.11e-05
UACA	15	6	2	6.77e-05
CHEK2	22	16	2	2.89e-04
C1orf141	1	9	2	1.20e-03
ZAN	7	10	4	1.64e-03
MYH8	17	7	3	1.92e-03
OR2T35	1	10	3	3.47e-03
SPAG4	20	9	2	3.88e-03
DNAH6	2	11	3	4.22e-03
BICDL2	16	5	2	4.48e-03
TMEM132D	12	10	5	5.90e-03
SYNE2	14	5	5	6.34e-03
SLC5A4	22	19	2	9.94e-03
HDAC10	22	18	4	0.014
NBPF4	1	8	2	0.014
ABCA13	7	11	6	0.017
PABPC1	8	10	5	0.018
ARL8B	3	10	2	0.020
B3GALNT1	3	6	2	0.021
FLYWCH1	16	8	6	0.023
CCDC168	13	9	3	0.029
OR51G1	11	11	2	0.033
ZNF429	19	18	2	0.034
CD93	20	12	3	0.037
ALDH1L1	3	13	2	0.038
NLRP8	19	5	3	0.042
CCDC7	10	20	7	0.043
ZNF865	19	8	3	0.044
USP39	2	8	3	0.045
LEXM	1	21	2	0.045
DDX20	1	5	2	0.048
RAB5B	12	10	3	0.050
SLF1	5	8	2	0.050
TMEM252	9	28	2	0.051
MYO15B	17	7	7	0.053
ITPR3	6	6	4	0.053
DCXR	17	55	7	0.053
APOBEC3D	22	7	2	0.056
MUC19	12	13	5	0.056
BCL9L	11	5	3	0.056
TRIM58	1	9	2	0.057
FRY	13	43	4	0.060
OR11H2	14	6	2	0.060
MYH7	14	6	6	0.060
MYH3	17	11	2	0.060
ZNF585B	19	15	3	0.060
KIAA1549L	11	6	2	0.060
PKHD1	6	11	2	0.062
PASK	2	8	2	0.063
POLQ	3	13	4	0.063
NOD1	7	13	2	0.065
PTPN23	3	13	4	0.071
FUBP3	9	19	3	0.073
CLEC11A	19	13	3	0.076
DNAJC4	11	6	2	0.078
SCN11A	3	5	2	0.085
FOXK2	17	18	4	0.086
DNAH3	16	24	6	0.086
EYS	6	20	4	0.089
ZNF229	19	19	2	0.095
BICRA	19	11	3	0.095
PRM3	16	11	2	0.096
SYNGR2	17	28	5	0.096
ZBTB10	8	22	5	0.10
UGT2B4	4	7	2	0.10
EPPK1	8	26	10	0.10
PIWIL3	22	6	4	0.11
ADPRH	3	18	2	0.11
SLC35G2	3	9	2	0.11
PRR12	19	8	3	0.12
MTCH2	11	10	2	0.12
SIPA1L2	1	33	6	0.12
SYDE2	1	12	4	0.12
SLC9B1	4	10	3	0.12
QRFPR	4	16	2	0.12
RNF168	3	17	2	0.13
CCT4	2	22	4	0.13
OR2T12	1	30	4	0.13
USP17L18	4	11	2	0.13
DHRS7B	17	7	2	0.13
SFXN2	10	14	2	0.13
KLK14	19	17	2	0.13
TRPM4	19	5	2	0.13
SYNE1	6	59	9	0.13
MTMR2	11	23	5	0.13
WDR87	19	12	3	0.13
EMILIN2	18	7	3	0.14
TMEM249	8	6	2	0.14
DLEC1	3	7	4	0.14
CYP26C1	10	16	2	0.15
TMEM247	2	14	2	0.15
ZNF880	19	32	7	0.15
CAMSAP2	1	12	4	0.15
IVL	1	17	2	0.15
PDIA2	16	28	4	0.16
FAM135A	6	12	3	0.16
OR6C70	12	11	2	0.16
KMT2B	19	7	4	0.16
MESP1	15	5	2	0.16
DCDC2B	1	22	3	0.16
DHDH	19	11	2	0.17
HYDIN	16	6	2	0.17
ARHGEF11	1	12	2	0.17
PCSK4	19	5	4	0.17
DCHS2	4	18	5	0.17
HAVCR1	5	8	2	0.17
PCSK7	11	7	3	0.17
CD177	19	8	2	0.17
CEL	9	5	5	0.17
KRTAP10-7	21	23	4	0.17
CMYA5	5	8	5	0.17
SETD1B	12	5	4	0.18
C1orf185	1	6	3	0.18
TBC1D8	2	8	2	0.18
PHOX2B	4	13	2	0.18
IFIH1	2	9	4	0.18
GPR152	11	9	2	0.18
AMZ2	17	10	2	0.19
ZNF28	19	7	2	0.19
ZNF506	19	11	2	0.19
GBP5	1	5	3	0.19
PKD1L2	16	6	5	0.19
PATJ	1	9	3	0.19
JSRP1	19	7	2	0.19
CSNK1A1	5	6	3	0.20
FGFRL1	4	10	3	0.20
IL1B	2	14	5	0.20
DNAH2	17	19	5	0.21
MCMDC2	8	10	3	0.21
CLBA1	14	8	2	0.21
CCDC183	9	6	2	0.21
ASCC1	10	9	2	0.21
AGMO	7	12	3	0.22
ANKRD36	2	13	7	0.22
TEX14	17	8	2	0.22
PCDHGB4	5	17	5	0.22
PPP1R15A	19	5	2	0.22
DSCAML1	11	16	6	0.22
LAMC2	1	9	2	0.22
PPL	16	5	2	0.22
TYRO3	15	27	4	0.22
TOGARAM2	2	10	2	0.23
ART5	11	8	2	0.23
OR4A47	11	6	3	0.23
CARD14	17	11	2	0.23
MERTK	2	57	7	0.23
OR2T8	1	42	3	0.23
CCDC66	3	7	3	0.23
KIAA0040	1	16	2	0.23
ADCY10	1	7	2	0.23
PRC1	15	18	3	0.23
EML3	11	16	4	0.24
APOBEC1	12	5	2	0.24
CSMD3	8	14	8	0.24
IFI44L	1	10	2	0.24
DST	6	25	7	0.24
ODF2L	1	5	3	0.24
HEATR5A	14	8	2	0.24
HEXA	15	5	2	0.24
FLG2	1	5	5	0.25
TBC1D31	8	7	4	0.25
KCTD18	2	5	3	0.25
CANX	5	17	2	0.25
MFSD4B	6	10	2	0.25
OR2M3	1	15	2	0.26
HNRNPAB	5	19	4	0.26
HSD17B2	16	7	2	0.26
ADD1	4	5	2	0.26
ABCC12	16	13	2	0.27
KDM4A	1	7	4	0.27
TSNAXIP1	16	9	2	0.27
CDKL1	14	19	2	0.27
TSPAN8	12	6	2	0.27
ECHDC2	1	7	3	0.27
KRT32	17	9	5	0.27
SPEN	1	7	3	0.27
MAPK12	22	10	2	0.27
OR11H1	22	15	4	0.27
NIFK	2	6	2	0.27
SYNGR4	19	12	2	0.28
NEB	2	7	6	0.28
PZP	12	17	2	0.28
WDR74	11	5	2	0.28
CDK11A	1	10	2	0.28
ASB15	7	13	2	0.28
RASAL3	19	6	2	0.28
HRNR	1	47	8	0.28
U2SURP	3	9	2	0.29
NT5C1A	1	14	4	0.29
SPAG9	17	7	4	0.29
KCNJ18	17	5	2	0.29
BTN3A3	6	11	2	0.29
OR2T27	1	19	2	0.29
AGRN	1	9	3	0.29
GGT1	22	11	2	0.29
CCDC87	11	15	2	0.29
INF2	14	29	4	0.29
PCGF3	4	15	3	0.29
KDM6B	17	14	3	0.29
STAT1	2	16	2	0.29
ZNF835	19	8	2	0.29
FAM71A	1	6	2	0.30
KRTAP10-3	21	16	2	0.30
NEBL	10	10	4	0.30
ATP2A1	16	11	5	0.30
TRIM5	11	5	2	0.30
RCCD1	15	8	4	0.30
TXNDC15	5	5	2	0.31
OLA1	2	22	8	0.31
PCDHA8	5	14	3	0.31
ZNF729	19	9	4	0.31
GFY	19	20	2	0.31
HRCT1	9	8	3	0.31
TRAK2	2	5	2	0.31
SLC14A2	18	11	2	0.32
PRCC	1	5	2	0.32
NMUR1	2	6	2	0.32
MYH15	3	8	3	0.32
RP1L1	8	17	4	0.32
WASHC2C	10	5	3	0.32
ZNF611	19	13	3	0.32
CSPG4	15	5	3	0.32
NUDT7	16	6	2	0.32
CCDC196	14	19	2	0.33
ZNF471	19	6	2	0.33
MUC3A	7	46	15	0.33
PPP1R3E	14	8	3	0.33
PCDHB16	5	9	3	0.33
TNFAIP6	2	5	2	0.34
CTAGE9	6	10	3	0.34
CAPN10	2	5	4	0.34
PAPOLA	14	5	2	0.34
FER1L5	2	7	2	0.34
RGPD3	2	5	2	0.34
CDC14C	7	5	3	0.34
ZNF277	7	7	2	0.35
STARD9	15	7	4	0.35
SNAPC1	14	6	2	0.35
TRRAP	7	11	2	0.35
NRAP	10	11	3	0.35
OR11H12	14	31	4	0.35
TANC2	17	7	2	0.35
TRMT10B	9	22	2	0.35
CCDC187	9	6	3	0.35
DMBT1	10	13	2	0.35
SYCP1	1	17	4	0.35
TMPRSS9	19	8	2	0.35
RAB44	6	7	3	0.35
DDX11	12	5	2	0.36
C1orf194	1	7	2	0.36
KLHL36	16	24	5	0.36
KIAA1522	1	18	6	0.36
OTOP3	17	8	2	0.36
CNGB3	8	5	3	0.36
IGSF10	3	12	3	0.36
ABHD15	17	6	4	0.37
HTR3B	11	8	4	0.37
MAMDC4	9	6	4	0.38
C9orf43	9	5	2	0.38
DENND4B	1	5	2	0.38
PRLR	5	34	5	0.38
PCDHA4	5	5	2	0.38
PNPLA5	22	5	2	0.38
RGS12	4	6	3	0.38
ANKRD27	19	8	4	0.38
OR14A2	1	24	3	0.38
SYNM	15	6	2	0.38
FNDC7	1	14	3	0.38
TCF21	6	9	2	0.38
OR2T33	1	12	6	0.39
DSPP	4	12	2	0.39
SLC5A11	16	11	2	0.39
BUD23	7	6	3	0.39
L1TD1	1	12	3	0.39
CDRT1	17	10	3	0.39
FGFR3	4	31	8	0.39
GOLGA6C	15	9	2	0.40
HGFAC	4	12	3	0.40
TMEM25	11	5	2	0.40
COL6A5	3	12	3	0.40
RERGL	12	8	4	0.40
MUC12	7	8	6	0.41
TMEM79	1	9	5	0.41
TRIM49	11	21	3	0.41
ANO5	11	6	3	0.41
SCN4A	17	10	2	0.41
SERAC1	6	7	2	0.41
IRX3	16	5	2	0.41
ENGASE	17	5	3	0.41
KCNK16	6	14	2	0.41
SIGLEC5	19	10	2	0.41
ZNF555	19	9	4	0.41
WASHC2A	10	16	5	0.41
POLG	15	6	3	0.41
GALP	19	5	2	0.41
ABCA8	17	9	4	0.42
SYNE3	14	6	4	0.42
SIGLEC11	19	10	2	0.42
LDB3	10	9	3	0.42
DEUP1	11	5	2	0.42
CTAGE6	7	5	3	0.42
VPS13C	15	8	5	0.42
KRTAP5-10	11	6	2	0.42
ASCL4	12	6	2	0.43
IL17RC	3	7	3	0.43
GOLGA6L2	15	16	5	0.43
DENND1C	19	5	3	0.43
DNA2	10	6	3	0.43
RP1	8	8	2	0.43
ADGRE2	19	5	2	0.43
ABCA10	17	10	2	0.44
ZNF440	19	5	2	0.44
MUC17	7	31	9	0.44
BIVM-ERCC5	13	8	4	0.44
ERCC5	13	8	4	0.44
RPS15A	16	7	3	0.44
GRIN3B	19	25	2	0.44
KSR1	17	8	3	0.44
PAK4	19	5	3	0.44
C5orf49	5	12	2	0.44
CNIH3	1	6	2	0.44
WDR64	1	6	2	0.45
CCDC63	12	14	3	0.45
ZNF717	3	8	4	0.45
PIK3C2G	12	20	3	0.45
NID2	14	6	3	0.45
TP53I3	2	5	2	0.45
GNPTAB	12	5	3	0.45
S100A2	1	5	2	0.46
NTRK2	9	10	5	0.46
SRSF4	1	18	2	0.46
TLR1	4	6	3	0.46
CPA4	7	11	3	0.46
VPS13B	8	5	4	0.46
PKD2	4	14	2	0.46
PCDHGB5	5	8	4	0.46
ZNF737	19	15	4	0.46
CPAMD8	19	12	2	0.47
ADAM29	4	5	4	0.47
TDG	12	12	4	0.47
MUC16	19	17	5	0.48
DNAH7	2	12	5	0.48
SCAF1	19	8	3	0.48
RHBG	1	5	2	0.48
CRAT	9	7	4	0.48
FAM98B	15	14	2	0.48
PITRM1	10	12	2	0.48
ABHD14B	3	8	2	0.48
SPNS3	17	6	2	0.49
EXO1	1	7	2	0.49
MORN1	1	5	2	0.49
BAIAP3	16	5	3	0.50
LRRC28	15	5	2	0.50
MYO1C	17	14	3	0.50
TMEM232	5	11	3	0.50
GPAT3	4	12	2	0.51
SLC49A3	4	12	4	0.51
DSC2	18	26	2	0.51
ARID3C	9	5	2	0.51
OR4D10	11	20	4	0.51
SDSL	12	7	2	0.51
TDRD9	14	5	3	0.51
EFCAB5	17	5	2	0.51
CLIP1	12	9	7	0.51
BOD1	5	8	3	0.51
HERC1	15	8	3	0.52
NDUFV2	18	5	2	0.52
SLC4A5	2	22	4	0.52
ALG8	11	5	2	0.52
GOLGA6A	15	5	4	0.52
PNPLA7	9	27	2	0.52
CFTR	7	11	3	0.52
EPG5	18	5	4	0.52
AK7	14	5	2	0.52
MUC5B	11	35	13	0.52
MIB2	1	5	2	0.52
SUGP2	19	6	3	0.52
MS4A6A	11	14	3	0.53
EP400	12	15	7	0.53
AGAP3	7	7	4	0.53
ANO4	12	22	2	0.53
CASQ1	1	27	5	0.53
IFNE	9	10	2	0.53
TNFRSF10A	8	14	3	0.53
RNASEL	1	16	2	0.53
CCDC144A	17	10	2	0.54
CNTNAP3	9	16	5	0.54
ADGRL1	19	6	3	0.54
CYP2C18	10	14	3	0.54
CASP4	11	15	2	0.54
CAPN2	1	11	2	0.54
SLX4IP	20	12	2	0.54
COL18A1	21	5	3	0.54
PYGM	11	5	4	0.54
NDUFS7	19	11	6	0.55
VSIG8	1	5	3	0.55
RETSAT	2	13	3	0.55
ADCK2	7	7	2	0.55
TMEM67	8	5	3	0.55
PCDH10	4	29	7	0.55
UNC5B	10	16	4	0.55
AGAP4	10	12	4	0.55
PROB1	5	7	7	0.55
RIMS1	6	5	2	0.55
TBC1D32	6	18	2	0.56
TRIOBP	22	5	4	0.56
IL4I1	19	5	3	0.56
ZNF469	16	10	4	0.56
MPHOSPH10	2	6	5	0.56
MYH1	17	23	6	0.56
BTN2A1	6	12	2	0.57
F10	13	16	2	0.57
CHRNA2	8	15	2	0.57
NIPSNAP3A	9	7	2	0.57
RGS11	16	11	2	0.57
SIGLEC1	20	10	2	0.57
PDPK1	16	11	3	0.57
PRUNE2	9	19	2	0.57
POTEH	22	5	2	0.57
ECT2L	6	9	5	0.58
PLIN4	19	19	8	0.58
ZNF528	19	18	5	0.58
TATDN1	8	5	3	0.58
ALKBH8	11	13	5	0.58
C9orf152	9	10	2	0.59
HTRA1	10	16	4	0.59
LIME1	20	5	2	0.59
PPID	4	5	2	0.59
SKA3	13	11	2	0.59
AHNAK2	14	10	8	0.59
TMC7	16	18	2	0.59
UQCRC1	3	13	2	0.59
DNAH9	17	6	6	0.60
PTTG2	4	14	2	0.60
JMY	5	8	3	0.60
HSPA2	14	8	8	0.60
RBM15	1	9	9	0.60
FBXW8	12	12	3	0.60
KRT76	12	15	3	0.60
FZD8	10	7	4	0.60
FLG	1	71	13	0.60
DHRS7C	17	6	2	0.61
TUBA3C	13	19	3	0.61
SLC12A9	7	12	6	0.61
C20orf96	20	12	2	0.61
HASPIN	17	7	2	0.61
ITLN2	1	10	3	0.61
DNAAF5	7	10	3	0.61
SCART1	10	6	4	0.61
NOTCH2	1	8	2	0.62
TEX15	8	19	4	0.62
UHRF1BP1L	12	6	4	0.62
BEST4	1	13	5	0.62
ZDHHC11	5	5	3	0.62
RBM43	2	30	2	0.62
TRIP6	7	15	2	0.62
SFTPA2	10	11	2	0.62
DNAH12	3	24	5	0.62
CUL1	7	8	2	0.62
GREB1L	18	30	4	0.62
TRMT44	4	18	6	0.63
CNTLN	9	12	3	0.63
MFF	2	16	5	0.63
LPA	6	5	3	0.63
PLCB3	11	8	3	0.63
PXDNL	8	14	2	0.63
SLC34A3	9	5	2	0.64
KIAA0586	14	7	3	0.64
CCNK	14	8	3	0.64
ZNF286B	17	7	3	0.64
HEATR5B	2	9	3	0.64
XIRP2	2	11	5	0.65
LGI4	19	15	2	0.65
MYOF	10	5	4	0.65
SLC26A10	12	16	5	0.65
CLCNKA	1	10	3	0.66
MFSD10	4	10	2	0.66
FAM209A	20	18	2	0.66
NOXO1	16	5	2	0.66
ATG4C	1	13	4	0.67
PHETA2	22	11	2	0.67
MST1	3	14	2	0.67
MYRFL	12	8	3	0.67
ZNF781	19	8	2	0.67
REG1B	2	6	3	0.67
ANO7	2	16	4	0.67
FCN3	1	12	3	0.67
CEACAM19	19	6	2	0.67
POLR2B	4	5	3	0.68
CRYBG1	6	7	4	0.68
DNAH14	1	35	9	0.68
OCEL1	19	7	2	0.68
TAF2	8	9	3	0.68
HOMEZ	14	9	3	0.68
NIBAN1	1	6	2	0.69
MROH8	20	7	2	0.69
TRANK1	3	12	5	0.69
ROS1	6	8	7	0.69
OR2A7	7	5	2	0.69
MADCAM1	19	9	6	0.69
INSL6	9	8	2	0.69
PKP3	11	5	3	0.70
MGAT4D	4	10	2	0.70
RGPD8	2	11	2	0.70
FAM193B	5	13	3	0.70
PRAM1	19	17	5	0.71
CTC1	17	7	2	0.71
IFNW1	9	5	2	0.71
GPR151	5	10	2	0.71
FCGBP	19	9	7	0.71
IDUA	4	6	5	0.71
SLCO1B7	12	13	3	0.71
SEMA4G	10	7	2	0.71
RGPD4	2	28	5	0.71
ZNF114	19	5	3	0.71
NEIL1	15	7	2	0.71
EBF3	10	11	3	0.72
IQGAP3	1	15	2	0.72
CD33	19	14	2	0.72
PTH2R	2	19	3	0.72
CRYBA4	22	14	2	0.72
CWH43	4	17	2	0.72
FREM2	13	13	4	0.72
CRYBG2	1	13	3	0.72
ITSN2	2	5	4	0.72
FAM186A	12	20	3	0.72
BRSK1	19	9	3	0.73
SH3BP2	4	6	2	0.73
SPTBN5	15	22	7	0.73
PLCG1	20	8	5	0.73
CATSPER2	15	5	2	0.73
POLN	4	7	3	0.74
SPATA31E1	9	9	5	0.74
YARS2	12	6	2	0.74
SERPINI2	3	8	4	0.75
ABTB1	3	16	2	0.75
ARVCF	22	7	3	0.75
MYOC	1	8	2	0.75
LAMC3	9	14	3	0.75
TRIT1	1	12	2	0.75
LCT	2	15	3	0.75
TTPA	8	16	3	0.75
RABL6	9	5	4	0.75
ZNF417	19	16	5	0.75
ERICH6	3	10	3	0.76
CELSR1	22	11	5	0.76
EFCAB13	17	29	2	0.76
KEAP1	19	5	2	0.76
SPATA4	4	12	2	0.76
ERCC1	19	12	2	0.76
SLCO4A1	20	33	6	0.76
TBPL2	14	13	3	0.77
MEGF6	1	13	7	0.77
KMT2C	7	7	2	0.77
NEK11	3	8	3	0.77
OR4Q2	14	23	3	0.77
SYNPO2L	10	7	2	0.77
DROSHA	5	5	2	0.77
C1orf52	1	7	3	0.77
SPINK5	5	6	2	0.78
POLD3	11	11	3	0.79
P2RX2	12	7	2	0.79
COX18	4	8	2	0.79
VIT	2	9	2	0.79
ATR	3	9	3	0.79
OR4F17	19	13	2	0.80
NBPF1	1	20	5	0.80
CCDC17	1	7	4	0.80
C15orf39	15	11	3	0.80
FAM166A	9	9	2	0.80
NBAS	2	15	4	0.81
MLH3	14	6	2	0.81
LZTR1	22	5	2	0.81
ENDOU	12	9	2	0.81
RAB2A	8	25	3	0.81
C1orf167	1	6	4	0.82
ST3GAL6	3	11	3	0.82
SI	3	8	2	0.82
ZNF875	19	17	5	0.82
GCNT3	15	13	2	0.82
RAD50	5	8	2	0.82
PRDM2	1	34	9	0.82
DSN1	20	12	2	0.83
BRCA2	13	17	2	0.83
KIF25	6	6	2	0.83
ACSM2A	16	23	4	0.83
ST6GALNAC4	9	7	2	0.83
GCKR	2	13	2	0.83
AGBL5	2	11	3	0.84
PIK3R6	17	22	3	0.84
PPP1R42	8	8	2	0.84
ERAP1	5	6	3	0.84
CERS1	19	6	2	0.84
GDF1	19	6	2	0.84
KIF20B	10	6	4	0.84
EBLN2	3	9	2	0.84
ZNF660	3	12	2	0.84
FCRL5	1	8	3	0.84
DNAJA2	16	11	3	0.84
MTA3	2	12	2	0.85
PPP1R37	19	7	2	0.85
ORAI1	12	25	4	0.85
KRT36	17	10	3	0.86
ZSCAN31	6	13	2	0.86
VILL	3	14	2	0.86
KRTAP19-3	21	12	2	0.86
NPIPB2	16	9	2	0.86
ZNF844	19	6	2	0.86
CYP3A5	7	9	3	0.87
CROT	7	6	2	0.87
TRIM45	1	7	3	0.88
H1-6	6	6	3	0.89
GPRC5D	12	8	2	0.89
PCDHB7	5	12	3	0.89
ABCA7	19	7	5	0.90
TSC2	16	10	2	0.99
ADAMTSL1	9	15	2	1.00
AIRE	21	7	2	1.00
ALS2CL	3	14	5	1.00
ANKRD30A	10	20	2	1.00
ATP6V0A1	17	21	2	1.00
C8orf44	8	11	2	1.00
CBWD5	9	12	2	1.00
CHD7	8	23	5	1.00
CPLANE1	5	5	2	1.00
DNHD1	11	17	6	1.00
DUOX2	15	20	2	1.00
EPS8L3	1	8	2	1.00
EVL	14	30	5	1.00
FHOD3	18	12	2	1.00
GGTLC2	22	9	2	1.00
INPP5B	1	5	2	1.00
LY75	2	11	3	1.00
LY75-CD302	2	11	3	1.00
MAP3K1	5	5	2	1.00
MUC5AC	11	36	7	1.00
NUP214	9	9	2	1.00
OBSCN	1	25	8	1.00
OR52H1	11	8	2	1.00
OR6C68	12	7	3	1.00
PAK5	20	6	6	1.00
PDE11A	2	13	4	1.00
PKD1	16	7	5	1.00
PODNL1	19	8	2	1.00
PRODH2	19	13	2	1.00
RIN2	20	6	2	1.00
RIN3	14	6	2	1.00
RP9	7	17	2	1.00
SCARB2	4	11	3	1.00
SFI1	22	20	5	1.00
SFRP5	10	6	3	1.00
SIX3	2	5	2	1.00
SLC4A3	2	11	2	1.00
SLC9A3	5	16	4	1.00
SMIM1	1	9	2	1.00
TAF1A	1	11	2	1.00
TCHH	1	10	9	1.00
TGM6	20	13	2	1.00
TRIP11	14	7	3	1.00
ULK4	3	7	3	1.00
ZNF107	7	11	2	1.00
ZNF860	3	8	3	1.00
ZNF99	19	26	2	1.00

## Sheet: SD6
	STROKE
GENE	CHR	CMAC	NVAR	P-value
HAS1	19	7	4	3.11e-05
ARPC5	1	39	2	4.15e-05
UACA	15	6	2	6.77e-05
CHEK2	22	16	2	2.89e-04
C1orf141	1	9	2	1.20e-03
ZNF544	19	72	2	1.91e-03
MYH8	17	7	3	1.92e-03
OR2T35	1	10	3	3.47e-03
FADS6	17	17	2	3.73e-03
SPAG4	20	9	2	3.88e-03
OR4D11	11	185	4	4.00e-03
DNAH6	2	11	3	4.22e-03
BICDL2	16	5	2	4.48e-03
TMEM132D	12	10	5	5.90e-03
CD93	20	46	5	6.00e-03
C4orf50	4	59	2	6.05e-03
SYNE2	14	5	5	6.34e-03
DNAH7	2	23	5	6.40e-03
AUNIP	1	34	3	6.85e-03
CTAGE6	7	47	4	7.03e-03
SLC5A4	22	19	2	9.94e-03
VWA3B	2	91	3	9.96e-03
RHPN2	19	38	3	0.013
HDAC10	22	18	4	0.014
PCDHB13	5	38	2	0.015
ARL8B	3	10	2	0.020
B3GALNT1	3	6	2	0.021
OTOA	16	44	2	0.021
EPPK1	8	66	11	0.023
MOGAT1	2	29	2	0.023
FLYWCH1	16	8	6	0.023
MROH2B	5	62	2	0.028
CCDC168	13	9	3	0.029
NUTM2B	10	36	2	0.032
OR51G1	11	11	2	0.033
ZNF429	19	18	2	0.034
VPS13B	8	27	4	0.036
C4orf47	4	42	2	0.038
ALDH1L1	3	13	2	0.038
NLRP8	19	5	3	0.042
USP39	2	8	3	0.045
LEXM	1	21	2	0.045
DDX20	1	5	2	0.048
RAB5B	12	10	3	0.050
SLF1	5	8	2	0.050
FAM228B	2	45	2	0.051
TMEM252	9	28	2	0.051
ZNF883	9	58	2	0.053
ITPR3	6	6	4	0.053
DCXR	17	55	7	0.053
KLHL35	11	18	2	0.055
APOBEC3D	22	7	2	0.056
MUC19	12	13	5	0.056
BCL9L	11	5	3	0.056
TRIM58	1	9	2	0.057
ZBP1	20	36	2	0.059
FRY	13	43	4	0.060
OR11H2	14	6	2	0.060
MYH7	14	6	6	0.060
ZNF585B	19	15	3	0.060
KIAA1549L	11	6	2	0.060
PKHD1	6	11	2	0.062
SERAC1	6	17	2	0.062
PASK	2	8	2	0.063
NOD1	7	13	2	0.065
CCDC191	3	50	3	0.069
PTPN23	3	13	4	0.071
MYH3	17	23	2	0.071
FUBP3	9	19	3	0.073
HR	8	38	3	0.076
CLEC11A	19	13	3	0.076
LPAR6	13	185	5	0.077
SCN11A	3	5	2	0.085
FOXK2	17	18	4	0.086
DNAH3	16	24	6	0.086
EYS	6	20	4	0.089
LGALS8	1	103	2	0.091
HERC6	4	57	3	0.094
DHX37	12	37	3	0.094
ZNF229	19	19	2	0.095
BICRA	19	11	3	0.095
PRM3	16	11	2	0.096
FGFR4	5	15	2	0.096
SYNGR2	17	28	5	0.096
UNC13C	15	72	3	0.10
ZBTB10	8	22	5	0.10
UGT2B4	4	7	2	0.10
DSC2	18	78	6	0.11
NPFFR2	4	74	5	0.11
OR5H15	3	56	3	0.11
POLQ	3	23	4	0.11
PIWIL3	22	6	4	0.11
ADPRH	3	18	2	0.11
EEPD1	7	45	3	0.11
SLC35G2	3	9	2	0.11
PRR12	19	8	3	0.12
HYAL4	7	50	2	0.12
DCDC2B	1	61	4	0.12
SIPA1L2	1	33	6	0.12
SCN2A	2	100	2	0.12
SLC9B1	4	10	3	0.12
OR4D1	17	76	4	0.13
ALK	2	19	3	0.13
RNF168	3	17	2	0.13
USP17L18	4	29	3	0.13
CCT4	2	22	4	0.13
OR2T12	1	30	4	0.13
DHRS7B	17	7	2	0.13
CYP3A43	7	37	2	0.13
SFXN2	10	14	2	0.13
KLK14	19	17	2	0.13
RNASEH2B	13	32	2	0.13
TRPM4	19	5	2	0.13
SYNE1	6	59	9	0.13
MTMR2	11	23	5	0.13
WDR87	19	12	3	0.13
EMILIN2	18	7	3	0.14
TMEM249	8	6	2	0.14
DLEC1	3	7	4	0.14
AGMO	7	36	3	0.14
CYP26C1	10	16	2	0.15
MGAT4B	5	25	2	0.15
PLSCR5	3	18	2	0.15
ANKRD20A1	9	24	3	0.15
TMEM247	2	14	2	0.15
PLCB2	15	50	2	0.15
TTLL10	1	45	5	0.15
IVL	1	17	2	0.15
ZAN	7	105	5	0.16
TRIM64B	11	118	3	0.16
OR6C70	12	11	2	0.16
SPAG5	17	55	2	0.16
KMT2B	19	7	4	0.16
MESP1	15	5	2	0.16
HMCN2	9	60	4	0.17
HYDIN	16	6	2	0.17
MTCH2	11	46	3	0.17
TRMT10C	3	12	2	0.17
ARHGEF11	1	12	2	0.17
PCSK4	19	5	4	0.17
DCHS2	4	18	5	0.17
HAVCR1	5	8	2	0.17
PCSK7	11	7	3	0.17
CD177	19	8	2	0.17
CEL	9	5	5	0.17
KRTAP10-7	21	23	4	0.17
ATXN3	14	69	2	0.17
CMYA5	5	8	5	0.17
FOXD4L3	9	33	2	0.18
SETD1B	12	5	4	0.18
DHDH	19	33	3	0.18
C1orf185	1	6	3	0.18
ABCA13	7	81	8	0.18
TBC1D8	2	8	2	0.18
PHOX2B	4	13	2	0.18
IFIH1	2	9	4	0.18
GPR152	11	9	2	0.18
PDE4DIP	1	36	2	0.18
CCDC198	14	66	3	0.18
QRFPR	4	100	6	0.19
ZNF28	19	7	2	0.19
DUSP16	12	85	3	0.19
ZNF506	19	11	2	0.19
ELOVL5	6	40	2	0.19
ASB15	7	86	3	0.19
ANXA9	1	70	3	0.19
PATJ	1	9	3	0.19
DNAJC4	11	17	2	0.20
FGFRL1	4	10	3	0.20
NBPF4	1	22	2	0.20
IL1B	2	14	5	0.20
DNAH2	17	19	5	0.21
SYDE2	1	26	4	0.21
JSRP1	19	20	2	0.21
MCMDC2	8	10	3	0.21
CLBA1	14	8	2	0.21
C1QTNF8	16	34	2	0.21
CCDC183	9	6	2	0.21
ASCC1	10	9	2	0.21
ANKRD36	2	56	9	0.22
TEX14	17	8	2	0.22
PCDHGB4	5	17	5	0.22
PPP1R15A	19	5	2	0.22
CNKSR1	1	90	2	0.22
RNF111	15	95	5	0.22
DSCAML1	11	16	6	0.22
LAMC2	1	9	2	0.22
PPL	16	5	2	0.22
TOGARAM2	2	10	2	0.23
ART5	11	8	2	0.23
OR4A47	11	6	3	0.23
MERTK	2	57	7	0.23
MUC5B	11	196	18	0.23
ANKRD30A	10	69	3	0.23
KIAA0040	1	16	2	0.23
ADCY10	1	7	2	0.23
PRC1	15	18	3	0.23
EML3	11	16	4	0.24
SERPINE1	7	76	2	0.24
APOBEC1	12	5	2	0.24
CSMD3	8	14	8	0.24
IFI44L	1	10	2	0.24
DST	6	25	7	0.24
ODF2L	1	5	3	0.24
MUC12	7	92	7	0.24
HEXA	15	5	2	0.24
ZSCAN5B	19	54	2	0.25
OR2T8	1	59	4	0.25
FLG2	1	5	5	0.25
TBC1D31	8	7	4	0.25
KCTD18	2	5	3	0.25
OXGR1	13	55	2	0.25
CCDC40	17	55	2	0.25
TDG	12	40	6	0.25
FCGBP	19	21	8	0.26
OR2M3	1	15	2	0.26
HNRNPAB	5	19	4	0.26
DNAH1	3	154	6	0.26
HSD17B2	16	7	2	0.26
FAM81B	5	42	2	0.26
ADD1	4	5	2	0.26
ZNF77	19	43	2	0.27
NLRP13	19	93	3	0.27
CANX	5	38	3	0.27
TYRO3	15	132	7	0.27
MLNR	13	21	2	0.27
KDM4A	1	7	4	0.27
TSNAXIP1	16	9	2	0.27
CDKL1	14	19	2	0.27
TSPAN8	12	6	2	0.27
FAM135A	6	81	7	0.27
ECHDC2	1	7	3	0.27
KRT32	17	9	5	0.27
SPEN	1	7	3	0.27
MAPK12	22	10	2	0.27
OR11H1	22	15	4	0.27
NIFK	2	6	2	0.27
PAAF1	11	83	4	0.28
SYNGR4	19	12	2	0.28
AKR7L	1	193	4	0.28
PLIN4	19	50	9	0.28
HEATR5A	14	62	3	0.28
CARD14	17	76	3	0.28
NEB	2	7	6	0.28
PZP	12	17	2	0.28
WDR74	11	5	2	0.28
CCDC66	3	34	4	0.28
NLRP1	17	73	2	0.28
NSD2	4	158	4	0.28
RASAL3	19	6	2	0.28
HRNR	1	47	8	0.28
NT5C1A	1	14	4	0.29
SPAG9	17	7	4	0.29
KCNJ18	17	5	2	0.29
BTN3A3	6	11	2	0.29
OR2T27	1	19	2	0.29
AGRN	1	9	3	0.29
CCDC87	11	15	2	0.29
PKD1L2	16	39	6	0.29
PCGF3	4	15	3	0.29
STAT1	2	16	2	0.29
CNTN5	11	39	2	0.30
FAM71A	1	6	2	0.30
CCDC7	10	77	8	0.30
HPGD	4	32	2	0.30
SHISA5	3	182	5	0.30
KRTAP10-3	21	16	2	0.30
NEBL	10	10	4	0.30
OR5M9	11	169	4	0.30
ATP2A1	16	11	5	0.30
LVRN	5	22	2	0.30
TRIM5	11	5	2	0.30
RCCD1	15	8	4	0.30
TXNDC15	5	5	2	0.31
OLA1	2	22	8	0.31
ZNF880	19	45	8	0.31
PCDHA8	5	14	3	0.31
RPUSD2	15	117	4	0.31
ZNF571	19	76	2	0.31
HS6ST1	2	29	2	0.31
ZNF729	19	9	4	0.31
GFY	19	20	2	0.31
HRCT1	9	8	3	0.31
TRAK2	2	5	2	0.31
SLC5A9	1	64	4	0.31
SLC14A2	18	11	2	0.32
PRCC	1	5	2	0.32
NMUR1	2	6	2	0.32
MYH15	3	8	3	0.32
POTEH	22	37	3	0.32
ZNF611	19	13	3	0.32
PODNL1	19	19	2	0.32
CSPG4	15	5	3	0.32
NUDT7	16	6	2	0.32
PHACTR4	1	195	5	0.33
CCDC196	14	19	2	0.33
WDR27	6	83	3	0.33
ZNF471	19	6	2	0.33
BPHL	6	60	3	0.33
ANKRD30BP2	21	41	2	0.33
PPP1R3E	14	8	3	0.33
HTR2B	2	37	2	0.33
PCDHB16	5	9	3	0.33
TNFAIP6	2	5	2	0.34
CTAGE9	6	10	3	0.34
OR2T33	1	25	7	0.34
CAPN10	2	5	4	0.34
PAPOLA	14	5	2	0.34
ENPEP	4	27	3	0.34
NOTCH2	1	30	2	0.34
FER1L5	2	7	2	0.34
RGPD3	2	5	2	0.34
PKD1L3	16	92	3	0.34
CDC14C	7	5	3	0.34
PRKD3	2	105	3	0.35
ZNF277	7	7	2	0.35
EFCAB13	17	123	4	0.35
STARD9	15	7	4	0.35
SNAPC1	14	6	2	0.35
TRRAP	7	11	2	0.35
NRAP	10	11	3	0.35
AFF3	2	62	2	0.35
FAM86B3P	8	64	2	0.35
OR11H12	14	31	4	0.35
ZNF664	12	48	2	0.35
TANC2	17	7	2	0.35
TRMT10B	9	22	2	0.35
SYCP1	1	17	4	0.35
TMPRSS9	19	8	2	0.35
RAB44	6	7	3	0.35
DDX11	12	5	2	0.36
ZNF865	19	20	4	0.36
KLHL36	16	24	5	0.36
KIAA1522	1	18	6	0.36
CYLD	16	55	4	0.36
OTOP3	17	8	2	0.36
CNGB3	8	5	3	0.36
PIK3C2G	12	38	3	0.36
IGSF10	3	12	3	0.36
ABHD15	17	6	4	0.37
HTR3B	11	8	4	0.37
PDIA2	16	74	5	0.37
GBP5	1	29	4	0.38
FRMPD2	10	23	2	0.38
C9orf43	9	5	2	0.38
CBWD5	9	41	3	0.38
DENND4B	1	5	2	0.38
MLKL	16	57	2	0.38
PRLR	5	34	5	0.38
PCDHA4	5	5	2	0.38
PNPLA5	22	5	2	0.38
RGS12	4	6	3	0.38
ANKRD27	19	8	4	0.38
OR14A2	1	24	3	0.38
SYNM	15	6	2	0.38
TCF21	6	9	2	0.38
CSNK1A1	5	45	4	0.39
DSPP	4	12	2	0.39
SLC5A11	16	11	2	0.39
BUD23	7	6	3	0.39
HNRNPA1L2	13	43	2	0.39
L1TD1	1	12	3	0.39
DNAJC16	1	13	2	0.39
LINC00608	2	24	2	0.39
CDRT1	17	10	3	0.39
FGFR3	4	31	8	0.39
C1orf194	1	55	3	0.40
GOLGA6C	15	9	2	0.40
HGFAC	4	12	3	0.40
TMEM25	11	5	2	0.40
ZNF418	19	47	3	0.40
RERGL	12	8	4	0.40
TMEM79	1	9	5	0.41
TRIM49	11	21	3	0.41
ANO5	11	6	3	0.41
CDC25B	20	73	2	0.41
SCN4A	17	10	2	0.41
RAD52	12	56	2	0.41
IRX3	16	5	2	0.41
ENGASE	17	5	3	0.41
KCNK16	6	14	2	0.41
SIGLEC5	19	10	2	0.41
ZNF555	19	9	4	0.41
WASHC2A	10	16	5	0.41
POLG	15	6	3	0.41
GALP	19	5	2	0.41
ABCA8	17	9	4	0.42
OAS3	12	45	2	0.42
SYNE3	14	6	4	0.42
SIGLEC11	19	10	2	0.42
LDB3	10	9	3	0.42
DEUP1	11	5	2	0.42
TMEM41A	3	88	3	0.42
USP17L17	4	46	3	0.42
VPS13C	15	8	5	0.42
KRTAP5-10	11	6	2	0.42
PABPC1	8	106	8	0.42
ASCL4	12	6	2	0.43
CAMSAP2	1	36	6	0.43
IL17RC	3	7	3	0.43
ABHD14B	3	18	2	0.43
DENND1C	19	5	3	0.43
DNA2	10	6	3	0.43
PHKB	16	19	2	0.43
RP1	8	8	2	0.43
ADGRE2	19	5	2	0.43
ABCA10	17	10	2	0.44
ZNF440	19	5	2	0.44
THRAP3	1	36	2	0.44
BIVM-ERCC5	13	8	4	0.44
ERCC5	13	8	4	0.44
RPS15A	16	7	3	0.44
GRIN3B	19	25	2	0.44
VIT	2	28	2	0.44
KSR1	17	8	3	0.44
PAK4	19	5	3	0.44
ABCC12	16	46	3	0.44
SPTBN5	15	35	7	0.44
C5orf49	5	12	2	0.44
CNIH3	1	6	2	0.44
TRIM37	17	29	2	0.45
WDR64	1	6	2	0.45
CCDC63	12	14	3	0.45
INF2	14	75	6	0.45
GBP7	1	36	3	0.45
MS4A2	11	42	2	0.45
NID2	14	6	3	0.45
TP53I3	2	5	2	0.45
GNPTAB	12	5	3	0.45
NOXO1	16	18	2	0.45
S100A2	1	5	2	0.46
GGT1	22	124	5	0.46
PIEZO1	16	29	4	0.46
NTRK2	9	10	5	0.46
SRSF4	1	18	2	0.46
TLR1	4	6	3	0.46
CYP2A6	19	14	2	0.46
STRN3	14	28	2	0.46
CALHM2	10	71	2	0.46
CPA4	7	11	3	0.46
PKD2	4	14	2	0.46
PCDHGB5	5	8	4	0.46
ZNF737	19	15	4	0.46
CMTR1	6	27	2	0.46
FLG	1	107	14	0.47
PGM1	1	103	5	0.47
CPAMD8	19	12	2	0.47
ADAM29	4	5	4	0.47
CCDC121	2	54	3	0.47
MUC16	19	17	5	0.48
RETSAT	2	28	3	0.48
GPER1	7	69	3	0.48
SCAF1	19	8	3	0.48
C9orf152	9	27	2	0.48
ANO4	12	35	3	0.48
EME2	16	29	2	0.48
CDK11A	1	24	2	0.48
RHBG	1	5	2	0.48
ANO7	2	72	5	0.48
CRAT	9	7	4	0.48
CYP4A22	1	68	3	0.48
FAM98B	15	14	2	0.48
PITRM1	10	12	2	0.48
CCDC39	3	32	2	0.48
SPNS3	17	6	2	0.49
EXO1	1	7	2	0.49
MORN1	1	5	2	0.49
SI	3	19	2	0.49
PFKM	12	16	2	0.49
CASP4	11	89	3	0.49
WIPF3	7	48	5	0.49
OR4Q3	14	90	4	0.49
ELFN1	7	60	4	0.49
BAIAP3	16	5	3	0.50
LRRC28	15	5	2	0.50
MYO1C	17	14	3	0.50
TMEM232	5	11	3	0.50
SLC49A3	4	12	4	0.51
ITSN1	21	75	3	0.51
ARID3C	9	5	2	0.51
OR4D10	11	20	4	0.51
SDSL	12	7	2	0.51
TDRD9	14	5	3	0.51
CLIP1	12	9	7	0.51
BOD1	5	8	3	0.51
HERC1	15	8	3	0.52
FAM90A1	12	78	3	0.52
FAM86B2	8	84	2	0.52
NDUFV2	18	5	2	0.52
MUC3A	7	119	18	0.52
ALG8	11	5	2	0.52
PNPLA7	9	27	2	0.52
CFTR	7	11	3	0.52
EPG5	18	5	4	0.52
OR2L8	1	46	2	0.52
AK7	14	5	2	0.52
MAMDC4	9	25	5	0.52
MIB2	1	5	2	0.52
SUGP2	19	6	3	0.52
GOLGA6L2	15	42	6	0.53
LPA	6	44	4	0.53
EP400	12	15	7	0.53
GPR182	12	15	3	0.53
AGAP3	7	7	4	0.53
CASQ1	1	27	5	0.53
H2AC12	6	58	2	0.53
RNASEL	1	16	2	0.53
CCDC144A	17	10	2	0.54
CNTNAP3	9	16	5	0.54
ADGRL1	19	6	3	0.54
GPC2	7	155	5	0.54
ACIN1	14	13	2	0.54
CYP2C18	10	14	3	0.54
RAVER1	19	36	2	0.54
ACSM4	12	94	4	0.54
CAPN2	1	11	2	0.54
MFSD4B	6	22	2	0.54
SLX4IP	20	12	2	0.54
COL18A1	21	5	3	0.54
PYGM	11	5	4	0.54
NDUFS7	19	11	6	0.55
VSIG8	1	5	3	0.55
ADCK2	7	7	2	0.55
TMEM67	8	5	3	0.55
AGAP4	10	12	4	0.55
PROB1	5	7	7	0.55
OR8B3	11	45	2	0.55
RIMS1	6	5	2	0.55
COL6A5	3	98	5	0.56
TBC1D32	6	18	2	0.56
TRIOBP	22	5	4	0.56
KCNMB3	3	62	2	0.56
IL4I1	19	5	3	0.56
ZNF469	16	10	4	0.56
ADAMTS7	15	56	2	0.56
MPHOSPH10	2	6	5	0.56
MYH1	17	23	6	0.56
MYO15B	17	109	9	0.57
BTN2A1	6	12	2	0.57
F10	13	16	2	0.57
NIPSNAP3A	9	7	2	0.57
RGS11	16	11	2	0.57
SIGLEC1	20	10	2	0.57
PDPK1	16	11	3	0.57
PRUNE2	9	19	2	0.57
ECT2L	6	9	5	0.58
CHRNA2	8	43	4	0.58
SPESP1	15	95	4	0.58
OR1J1	9	25	2	0.58
ZNF528	19	18	5	0.58
TATDN1	8	5	3	0.58
ALKBH8	11	13	5	0.58
RHBDD3	22	33	2	0.58
ENTPD2	9	109	7	0.58
PTRH1	9	81	2	0.58
FAM111B	11	67	2	0.58
HTRA1	10	16	4	0.59
LIME1	20	5	2	0.59
PPID	4	5	2	0.59
WASHC2C	10	78	4	0.59
TPTE2P3	13	81	3	0.59
AHNAK2	14	10	8	0.59
TMC7	16	18	2	0.59
UQCRC1	3	13	2	0.59
CAPG	2	43	2	0.59
DNAH9	17	6	6	0.60
PTTG2	4	14	2	0.60
RP1L1	8	29	4	0.60
JMY	5	8	3	0.60
HSPA2	14	8	8	0.60
RBM15	1	9	9	0.60
FBXW8	12	12	3	0.60
ELMOD2	4	12	2	0.60
NBPF12	1	27	4	0.60
SLC4A5	2	37	5	0.60
KRT76	12	15	3	0.60
RASA4	7	80	3	0.60
FZD8	10	7	4	0.60
DHRS7C	17	6	2	0.61
TUBA3C	13	19	3	0.61
SLC12A9	7	12	6	0.61
H1-10	3	26	2	0.61
C20orf96	20	12	2	0.61
MOK	14	85	2	0.61
HASPIN	17	7	2	0.61
SEC24C	10	106	2	0.61
ITLN2	1	10	3	0.61
U2SURP	3	26	2	0.61
UEVLD	11	33	2	0.61
SMIM41	12	27	2	0.61
KDM6B	17	32	4	0.61
DNAAF5	7	10	3	0.61
SCART1	10	6	4	0.61
TEX15	8	19	4	0.62
BEST4	1	13	5	0.62
OR10A7	12	34	3	0.62
ZDHHC11	5	5	3	0.62
RBM43	2	30	2	0.62
CPNE1	20	86	3	0.62
TRIP6	7	15	2	0.62
SFTPA2	10	11	2	0.62
DNAH12	3	24	5	0.62
TMEM82	1	147	3	0.62
CUL1	7	8	2	0.62
TRMT44	4	18	6	0.63
HSF1	8	20	2	0.63
CNTLN	9	12	3	0.63
MFF	2	16	5	0.63
VNN2	6	35	2	0.63
LRRC45	17	54	2	0.63
C8orf44	8	24	3	0.63
AMZ2	17	31	2	0.63
PLCB3	11	8	3	0.63
PXDNL	8	14	2	0.63
SLC34A3	9	5	2	0.64
KIAA0586	14	7	3	0.64
ZNF717	3	34	5	0.64
CCNK	14	8	3	0.64
ZNF286B	17	7	3	0.64
HEATR5B	2	9	3	0.64
XIRP2	2	11	5	0.65
PCDH10	4	47	8	0.65
LGI4	19	15	2	0.65
GRIN2A	16	240	5	0.65
ZNF599	19	82	3	0.65
TRIM61	4	88	2	0.65
IDI2	10	78	2	0.65
EBF4	20	79	2	0.65
SLC26A10	12	16	5	0.65
FCN3	1	25	3	0.66
CC2D2A	4	62	2	0.66
CLCNKA	1	10	3	0.66
MFSD10	4	10	2	0.66
SELP	1	24	2	0.66
DHX38	16	22	2	0.66
FAM166B	9	61	2	0.66
ATG4C	1	13	4	0.67
PHETA2	22	11	2	0.67
MST1	3	14	2	0.67
MYRFL	12	8	3	0.67
ZSWIM1	20	32	2	0.67
ZNF781	19	8	2	0.67
CHRNA4	20	142	3	0.67
REG1B	2	6	3	0.67
SMOX	20	62	3	0.67
LRRC9	14	36	2	0.67
B3GNT3	19	20	2	0.67
CEACAM19	19	6	2	0.67
FMO2	1	48	3	0.67
POLR2B	4	5	3	0.68
IL17RB	3	97	2	0.68
CRYBG1	6	7	4	0.68
OCEL1	19	7	2	0.68
GP1BA	17	23	2	0.68
TAF2	8	9	3	0.68
HOMEZ	14	9	3	0.68
NIBAN1	1	6	2	0.69
IFNK	9	79	3	0.69
FRAS1	4	20	3	0.69
UPP2	2	43	2	0.69
MROH8	20	7	2	0.69
TRANK1	3	12	5	0.69
ROS1	6	8	7	0.69
OR2A7	7	5	2	0.69
TBPL2	14	29	3	0.69
MADCAM1	19	9	6	0.69
INSL6	9	8	2	0.69
C7orf50	7	49	2	0.69
GYPB	4	15	2	0.69
PKP3	11	5	3	0.70
ANKRD36C	2	82	3	0.70
CCDC187	9	39	4	0.70
TTLL6	17	58	3	0.70
TNFRSF10A	8	37	4	0.70
MGAT4D	4	10	2	0.70
ROM1	11	18	2	0.70
RGPD8	2	11	2	0.70
FAM193B	5	13	3	0.70
CIAPIN1	16	36	2	0.70
GCNT3	15	23	2	0.70
PRAM1	19	17	5	0.71
CTC1	17	7	2	0.71
SLC7A8	14	80	2	0.71
IFNW1	9	5	2	0.71
MUC17	7	83	9	0.71
IDUA	4	6	5	0.71
SLCO1B7	12	13	3	0.71
SEMA4G	10	7	2	0.71
RIPOR3	20	43	2	0.71
SLC22A14	3	43	2	0.71
ZNF114	19	5	3	0.71
NEIL1	15	7	2	0.71
EBF3	10	11	3	0.72
IQGAP3	1	15	2	0.72
CD33	19	14	2	0.72
PTH2R	2	19	3	0.72
CRYBA4	22	14	2	0.72
FREM2	13	13	4	0.72
CRYBG2	1	13	3	0.72
ITSN2	2	5	4	0.72
LEKR1	3	181	6	0.73
BRSK1	19	9	3	0.73
CYP2A7	19	53	2	0.73
SH3BP2	4	6	2	0.73
PLCG1	20	8	5	0.73
FGL1	8	91	2	0.73
CATSPER2	15	5	2	0.73
OR5L2	11	75	3	0.73
POLN	4	7	3	0.74
SPATA31E1	9	9	5	0.74
A2ML1	12	92	3	0.74
YARS2	12	6	2	0.74
SERPINI2	3	8	4	0.75
ABTB1	3	16	2	0.75
ARVCF	22	7	3	0.75
MYOC	1	8	2	0.75
LAMC3	9	14	3	0.75
TRIT1	1	12	2	0.75
DNAJB7	22	50	3	0.75
LCT	2	15	3	0.75
TRMT2A	22	63	3	0.75
EMC10	19	62	2	0.75
ATP13A5	3	39	2	0.75
C19orf25	19	54	3	0.75
EMC9	14	106	3	0.75
TTPA	8	16	3	0.75
UTP20	12	72	6	0.75
RABL6	9	5	4	0.75
ZNF417	19	16	5	0.75
ERICH6	3	10	3	0.76
RSPH3	6	105	6	0.76
SKA3	13	101	4	0.76
NCOR1	17	154	3	0.76
CELSR1	22	11	5	0.76
REXO4	9	33	2	0.76
FCRL6	1	81	3	0.76
KEAP1	19	5	2	0.76
SPATA4	4	12	2	0.76
ERCC1	19	12	2	0.76
OBSCN	1	99	9	0.76
SLCO4A1	20	33	6	0.76
DMBT1	10	25	2	0.77
NBAS	2	32	4	0.77
OR13C5	9	57	2	0.77
MEGF6	1	13	7	0.77
KMT2C	7	7	2	0.77
NEK11	3	8	3	0.77
OR4Q2	14	23	3	0.77
SYNPO2L	10	7	2	0.77
DROSHA	5	5	2	0.77
C1orf52	1	7	3	0.77
PIK3R3	1	172	5	0.78
SPINK5	5	6	2	0.78
GSTO1	10	32	2	0.78
FAM86B1	8	96	2	0.78
AKNAD1	1	70	3	0.78
TUBB8B	18	93	3	0.78
POLD3	11	11	3	0.79
TTLL3	3	85	2	0.79
ABCA7	19	85	6	0.79
P2RX2	12	7	2	0.79
MUC5AC	11	49	8	0.79
COX18	4	8	2	0.79
UHRF1BP1L	12	53	5	0.79
ATR	3	9	3	0.79
LTK	15	18	3	0.79
OR4F17	19	13	2	0.80
FOXD4L4	9	14	2	0.80
CCDC17	1	7	4	0.80
PDE11A	2	57	5	0.80
CFAP99	4	27	2	0.80
GPAT3	4	60	5	0.80
C15orf39	15	11	3	0.80
TPTE	21	41	3	0.80
FAM166A	9	9	2	0.80
ZNF835	19	52	3	0.81
UNC5B	10	90	7	0.81
LOXHD1	18	57	3	0.81
MLH3	14	6	2	0.81
LZTR1	22	5	2	0.81
ENDOU	12	9	2	0.81
RAB2A	8	25	3	0.81
VSIG10L2	11	57	2	0.81
ST3GAL6	3	11	3	0.82
ZNF875	19	17	5	0.82
BFSP1	20	54	3	0.82
RGPD4	2	38	5	0.82
RAD50	5	8	2	0.82
PRDM2	1	34	9	0.82
SEMA4B	15	40	4	0.82
DSN1	20	12	2	0.83
BRCA2	13	17	2	0.83
KIF25	6	6	2	0.83
ACSM2A	16	23	4	0.83
ST6GALNAC4	9	7	2	0.83
GCKR	2	13	2	0.83
SLC23A2	20	58	2	0.83
AGBL5	2	11	3	0.84
EFCAB5	17	33	3	0.84
PPP1R42	8	8	2	0.84
ERAP1	5	6	3	0.84
CERS1	19	6	2	0.84
GDF1	19	6	2	0.84
KIF20B	10	6	4	0.84
AMZ1	7	85	2	0.84
EBLN2	3	9	2	0.84
ZNF660	3	12	2	0.84
FCRL5	1	8	3	0.84
MS4A6A	11	27	3	0.84
DNAJA2	16	11	3	0.84
JAML	11	40	2	0.85
GGA3	17	59	2	0.85
MTA3	2	12	2	0.85
PPP1R37	19	7	2	0.85
ORAI1	12	25	4	0.85
IFNE	9	25	2	0.85
KRT36	17	10	3	0.86
KLK3	19	84	2	0.86
ZSCAN31	6	13	2	0.86
VILL	3	14	2	0.86
ZNF860	3	21	3	0.86
GOLGA6A	15	41	5	0.86
KRTAP19-3	21	12	2	0.86
NPIPB2	16	9	2	0.86
ZNF844	19	6	2	0.86
CYP3A5	7	9	3	0.87
GPLD1	6	57	2	0.87
CROT	7	6	2	0.87
TRIM45	1	7	3	0.88
MYOF	10	62	5	0.88
FAM186A	12	86	4	0.88
H1-6	6	6	3	0.89
GPRC5D	12	8	2	0.89
FANCM	14	38	4	0.89
PCDHB7	5	12	3	0.89
FNDC7	1	83	4	0.90
DNAH14	1	88	10	0.93
TSC2	16	10	2	0.99
ADAMTSL1	9	15	2	1.00
AGAP9	10	49	2	1.00
AIRE	21	7	2	1.00
ALS2CL	3	14	5	1.00
ARHGAP39	8	96	3	1.00
ATP10B	5	81	2	1.00
ATP6V0A1	17	21	2	1.00
BEST3	12	75	2	1.00
C1orf167	1	25	5	1.00
CCDC30	1	14	3	1.00
CHD7	8	23	5	1.00
CNGB1	16	25	2	1.00
CPLANE1	5	5	2	1.00
CST3	20	59	5	1.00
CWH43	4	35	2	1.00
DCBLD1	6	104	3	1.00
DNHD1	11	17	6	1.00
DUOX2	15	20	2	1.00
ELAVL3	19	11	2	1.00
EPS8L3	1	8	2	1.00
EVL	14	30	5	1.00
FAM234A	16	53	3	1.00
FASTKD1	2	40	2	1.00
FHOD3	18	40	4	1.00
GGTLC2	22	40	3	1.00
GOLGA6L6	15	42	2	1.00
GPR151	5	28	2	1.00
GREB1L	18	93	8	1.00
HORMAD1	1	38	2	1.00
INPP5B	1	5	2	1.00
LY75	2	11	3	1.00
LY75-CD302	2	11	3	1.00
MAP3K1	5	5	2	1.00
MSR1	8	24	2	1.00
NBPF1	1	34	5	1.00
NMRK2	19	32	2	1.00
NPHS1	19	20	2	1.00
NUP214	9	20	2	1.00
NUTM2D	10	18	2	1.00
NXNL2	9	30	2	1.00
OR52H1	11	8	2	1.00
OR6C68	12	7	3	1.00
PAK5	20	6	6	1.00
PIK3R6	17	61	6	1.00
PKD1	16	7	5	1.00
PRODH2	19	13	2	1.00
RIN2	20	6	2	1.00
RIN3	14	6	2	1.00
RP9	7	17	2	1.00
SCARB2	4	23	3	1.00
SDHA	5	30	2	1.00
SFI1	22	20	5	1.00
SFRP5	10	6	3	1.00
SIX3	2	5	2	1.00
SLC4A3	2	11	2	1.00
SLC9A3	5	16	4	1.00
SMIM1	1	27	2	1.00
TAF1A	1	24	2	1.00
TCHH	1	10	9	1.00
TCTEX1D2	3	31	2	1.00
TGM6	20	13	2	1.00
TRIP11	14	7	3	1.00
TUBB8	10	62	2	1.00
TUT4	1	32	3	1.00
UBXN6	19	51	4	1.00
ULK4	3	18	3	1.00
UNC13B	9	16	2	1.00
ZBED6CL	7	96	2	1.00
ZNF107	7	11	2	1.00
ZNF99	19	26	2	1.00

## Sheet: SD7
	STROKE
GENE	CHR	CMAC	NVAR	P-value
LRRN1	3	15	7	3.49e-06
CLEC4M	19	13	10	4.85e-06
GCDH	19	6	6	8.42e-06
SLC18A2	10	13	3	1.40e-05
MAP3K12	12	22	7	1.45e-05
TARBP2	12	6	2	2.06e-05
MTRNR2L7	10	10	2	2.78e-05
CALCA	11	12	2	6.34e-05
FNDC9	5	6	5	6.71e-05
CSH2	17	13	2	8.25e-05
RRP9	3	12	7	1.37e-04
MBD1	18	5	3	1.43e-04
ARPC3	12	5	2	1.52e-04
CDK5	7	7	5	1.75e-04
SNX4	3	5	2	1.90e-04
TNFSF11	13	7	2	1.99e-04
FAM83C	20	31	7	2.00e-04
FOXO1	13	7	2	2.24e-04
OR2AK2	1	6	3	2.63e-04
OR4N5	14	6	3	2.75e-04
EFNA4	1	23	6	2.83e-04
ANK1	8	73	20	2.92e-04
MET	7	27	15	3.80e-04
RBM11	21	6	4	4.12e-04
RAD21	8	14	4	4.47e-04
JARID2	6	31	8	4.56e-04
E2F4	16	6	6	4.94e-04
XYLB	3	34	8	5.59e-04
MICALL2	7	77	25	5.69e-04
PEG3	19	70	24	5.95e-04
TYK2	19	37	17	6.24e-04
ZNF114	19	40	9	6.54e-04
PEX10	1	7	5	6.65e-04
TMEM220	17	12	3	6.80e-04
DSCAM	21	28	13	7.87e-04
LHB	19	10	3	7.91e-04
COL28A1	7	38	14	7.93e-04
ACAP1	17	27	9	8.25e-04
SPATA7	14	8	5	8.56e-04
OR10G3	14	32	14	8.79e-04
CLGN	4	8	3	9.20e-04
MME	3	16	10	1.01e-03
UCP1	4	10	4	1.11e-03
CDH1	16	32	12	1.14e-03
ARHGAP22	10	15	10	1.16e-03
AKAP5	14	7	3	1.21e-03
STAG1	3	8	7	1.44e-03
MCM5	22	28	8	1.46e-03
LRRC42	1	8	3	1.48e-03
ARHGAP21	10	54	16	1.49e-03
FIGNL2	12	17	8	1.54e-03
UNC13A	19	31	7	1.58e-03
OR7G3	19	6	3	1.62e-03
ZNF570	19	5	3	1.63e-03
CAPNS1	19	11	4	1.63e-03
CASQ2	1	25	6	1.65e-03
CYP4F3	19	17	10	1.74e-03
DNAJC3	13	12	5	1.79e-03
C1QTNF12	1	7	5	1.79e-03
DZIP1	13	12	4	1.81e-03
TMBIM4	12	7	3	1.85e-03
ECE1	1	36	12	1.86e-03
AKAP7	6	6	6	1.90e-03
LYPLAL1	1	7	4	1.90e-03
FARP1	13	29	11	1.96e-03
OPN4	10	10	2	1.97e-03
C10orf67	10	32	12	2.04e-03
PLAUR	19	7	5	2.08e-03
MOGAT3	7	5	2	2.11e-03
RINL	19	9	8	2.16e-03
SGPP2	2	7	4	2.16e-03
KAT6A	8	44	13	2.17e-03
CAMTA1	1	28	10	2.17e-03
ADAD2	16	32	12	2.25e-03
KLHL17	1	45	15	2.32e-03
IL6ST	5	27	9	2.36e-03
TKFC	11	13	5	2.48e-03
BTBD17	17	6	3	2.49e-03
MANSC4	12	6	3	2.73e-03
KCNK2	1	17	6	2.78e-03
SMARCA4	19	19	7	2.79e-03
KLK9	19	11	2	2.85e-03
PDCD2	6	16	4	2.85e-03
THRSP	11	12	3	2.92e-03
KDR	4	48	14	2.92e-03
ALMS1	2	96	37	3.00e-03
GLTP	12	8	4	3.02e-03
SLF1	5	43	12	3.09e-03
OXA1L	14	20	7	3.22e-03
TAF6	7	21	7	3.23e-03
NUDT16	3	14	3	3.27e-03
CFAP74	1	24	14	3.30e-03
ZNF548	19	12	5	3.36e-03
REG3G	2	9	4	3.51e-03
TFEC	7	7	2	3.55e-03
FAM72D	1	5	2	3.60e-03
SLC26A3	7	15	4	3.64e-03
ZBTB4	17	35	12	3.65e-03
RMDN1	8	12	4	3.81e-03
SPAG4	20	9	2	3.88e-03
GIPR	19	24	9	4.12e-03
YIF1B	19	5	3	4.12e-03
PTPRS	19	39	25	4.25e-03
MMP8	11	14	7	4.30e-03
CSN3	4	6	2	4.33e-03
ZBTB14	18	13	2	4.39e-03
HLTF	3	43	11	4.41e-03
HLF	17	19	4	4.48e-03
RUBCNL	13	19	8	4.49e-03
ACO1	9	6	5	4.57e-03
PARP10	8	32	16	4.61e-03
CERS3	15	8	3	4.63e-03
OR5H2	3	24	7	4.65e-03
RSAD1	17	7	2	4.85e-03
PARP16	15	6	4	4.86e-03
TWNK	10	5	4	4.94e-03
FAM207A	21	15	4	4.95e-03
PRR34	22	5	5	4.96e-03
SLC36A4	11	6	6	5.12e-03
CHEK2	22	32	10	5.14e-03
TCIRG1	11	43	16	5.15e-03
PLSCR1	3	7	6	5.21e-03
DMPK	19	15	11	5.28e-03
DLC1	8	40	15	5.34e-03
BCL7C	16	14	7	5.36e-03
STON2	14	10	8	5.58e-03
SDF2L1	22	19	5	5.81e-03
TRIM65	17	22	12	6.07e-03
LZTS3	20	10	9	6.13e-03
WDR55	5	9	4	6.17e-03
STARD6	18	5	2	6.21e-03
TMEM132D	12	71	19	6.25e-03
GPER1	7	25	8	6.31e-03
C12orf50	12	10	4	6.44e-03
MYH6	14	32	15	6.47e-03
UGT1A8	2	19	5	6.48e-03
SPIC	12	11	5	6.68e-03
ARHGAP12	10	7	3	6.74e-03
SCFD2	4	20	7	6.82e-03
CCDC88B	11	83	18	6.97e-03
PRR5	22	29	9	7.02e-03
DTWD1	15	20	3	7.08e-03
SP100	2	10	4	7.13e-03
SLC26A8	6	11	7	7.14e-03
DSTYK	1	8	6	7.15e-03
ARID4B	1	27	11	7.18e-03
COL15A1	9	47	20	7.38e-03
PRKAR1B	7	6	4	7.39e-03
ZHX3	20	26	9	7.41e-03
NBPF10	1	140	30	7.48e-03
CCBE1	18	7	6	7.50e-03
STAB2	12	87	25	7.56e-03
GPR37L1	1	19	9	7.70e-03
SPEF2	5	45	12	7.71e-03
LIPN	10	6	3	7.83e-03
ZNF428	19	12	4	7.90e-03
PAK1IP1	6	21	2	7.92e-03
KRT79	12	28	10	8.03e-03
TULP2	19	17	6	8.08e-03
HTN1	4	8	2	8.19e-03
ZNF703	8	27	11	8.24e-03
SLC5A3	21	24	8	8.43e-03
SFRP4	7	15	4	8.53e-03
TNFRSF1B	1	9	4	8.59e-03
ANKMY1	2	49	22	8.65e-03
OR13C2	9	38	6	8.87e-03
PKP4	2	28	13	8.87e-03
MTTP	4	25	7	8.90e-03
MEN1	11	17	5	8.99e-03
ZNF774	15	9	3	9.02e-03
MKX	10	13	2	9.03e-03
ZSWIM5	1	40	17	9.31e-03
TEKT1	17	14	4	9.38e-03
RWDD3	1	12	4	9.46e-03
CHAMP1	13	18	7	9.55e-03
CEP162	6	17	6	9.56e-03
TPTE	21	50	17	9.82e-03
VTN	17	5	3	9.83e-03
KLHL10	17	15	7	9.84e-03
COG5	7	15	7	9.86e-03
GPD1L	3	12	5	0.010
ZBP1	20	36	6	0.010
SLC17A1	6	16	4	0.010
ZIM2	19	20	8	0.010
TMEM241	18	6	4	0.011
KRT6A	12	84	15	0.011
XPNPEP3	22	16	6	0.011
RPAP2	1	5	3	0.011
AMHR2	12	7	6	0.011
TFF1	21	33	3	0.011
DUS3L	19	24	6	0.011
KLHL32	6	19	7	0.011
RASGRP4	19	30	11	0.011
C6orf141	6	9	2	0.011
NBPF4	1	19	8	0.011
ANXA2	15	12	4	0.012
CPZ	4	79	22	0.012
LIF	22	8	6	0.012
RPLP2	11	7	3	0.012
LBX2	2	11	3	0.012
RPS20	8	7	3	0.012
NUTM2A	10	41	10	0.012
NT5E	6	20	6	0.012
IFITM3	11	25	3	0.012
ERCC4	16	25	14	0.012
ANTXR2	4	17	2	0.012
ZNF658	9	34	9	0.013
FBXO36	2	5	2	0.013
NGLY1	3	5	3	0.013
CCDC51	3	11	3	0.013
FKBP9	7	44	4	0.013
WDR20	14	5	4	0.013
CTCF	16	6	4	0.013
ARL9	4	13	2	0.013
EPHX2	8	41	12	0.013
NDUFA8	9	5	3	0.013
MAP3K19	2	29	13	0.013
MST1	3	38	9	0.013
MARK3	14	11	9	0.013
PRRT1B	9	19	3	0.014
HELZ	17	15	5	0.014
NIPAL2	8	9	2	0.014
KIF15	3	38	11	0.014
HAS1	19	32	11	0.014
TNPO3	7	5	5	0.014
ABCB8	7	29	8	0.014
ALDH9A1	1	29	6	0.014
RBM5	3	5	4	0.014
NOL12	22	12	4	0.014
CMTR1	6	11	9	0.014
SBK2	19	22	5	0.014
REEP4	8	31	7	0.014
CALCOCO1	12	15	4	0.014
TRMT2A	22	24	9	0.014
FGFBP1	4	7	4	0.014
ALDH8A1	6	21	5	0.015
OR2T35	1	17	6	0.015
TIMP4	3	7	5	0.015
AATK	17	56	22	0.015
CHD1	5	11	8	0.015
FAM174A	5	7	4	0.015
DSE	6	12	5	0.015
RABGGTA	14	21	6	0.015
EPPK1	8	236	83	0.015
ABLIM1	10	24	9	0.015
ADD2	2	37	7	0.015
TRIM14	9	8	5	0.015
PRSS45P	3	26	7	0.015
DHX35	20	46	8	0.015
SLC27A1	19	22	9	0.015
TBC1D7	6	8	5	0.015
CCNK	14	29	9	0.015
PARP8	5	6	3	0.015
OPRM1	6	43	7	0.016
ZNF169	9	20	6	0.016
ERN1	17	28	11	0.016
MOB3A	19	12	7	0.016
SRGAP1	12	13	7	0.016
ZNF586	19	10	6	0.016
TRIM60	4	21	7	0.016
CARMIL1	6	29	9	0.016
ARAP2	4	63	17	0.016
SH3BP4	2	9	8	0.017
HOXB13	17	16	4	0.017
NUAK1	12	13	6	0.017
DMBX1	1	7	6	0.017
SLC44A2	19	17	9	0.017
AGO2	8	13	5	0.017
EDF1	9	9	3	0.017
FOXF2	6	7	4	0.017
PUS1	12	21	13	0.017
TAF1D	11	8	5	0.017
DCAF17	2	8	4	0.017
MCTP1	5	7	6	0.017
GALNT13	2	8	7	0.017
CD160	1	7	3	0.017
UBA5	3	11	3	0.017
GPR161	1	12	9	0.018
SLC29A4	7	9	6	0.018
TERF2	16	5	4	0.018
ERBIN	5	28	10	0.018
PNLDC1	6	25	7	0.018
OR8I2	11	12	8	0.018
RAVER2	1	6	5	0.018
VCAN	5	31	17	0.018
OR52R1	11	9	3	0.018
MASTL	10	25	8	0.018
FPR1	19	8	2	0.019
C9orf64	9	8	3	0.019
ANXA8L1	10	17	2	0.019
PIGQ	16	35	12	0.019
APOL3	22	15	7	0.019
GCN1	12	60	22	0.019
AUNIP	1	19	5	0.019
CFAP298	21	16	6	0.019
CREB3	9	8	3	0.019
CNN1	19	11	4	0.019
MCC	5	66	17	0.019
CCDC158	4	27	7	0.020
KAT5	11	5	4	0.020
USP30	12	6	3	0.020
CANT1	17	13	7	0.020
ADGRF1	6	36	9	0.020
AGL	1	33	9	0.020
DRC3	17	14	6	0.020
IKZF5	10	8	3	0.020
MAP1LC3B	16	5	2	0.020
OR11H2	14	48	13	0.020
FAM205A	9	73	21	0.020
TSPAN32	11	16	4	0.020
DEUP1	11	30	8	0.020
ADIG	20	6	2	0.020
OR5AS1	11	10	4	0.020
METTL25	12	27	11	0.020
IL34	16	29	10	0.021
HIRA	22	17	5	0.021
GPR156	3	29	10	0.021
THAP9	4	21	6	0.021
CD164	6	7	3	0.021
B3GALNT1	3	6	2	0.021
ACTRT2	1	13	3	0.021
MAD2L1	4	23	6	0.021
JAK2	9	41	12	0.021
EPB41L4B	9	16	9	0.021
IFFO2	1	24	4	0.021
FGFRL1	4	24	14	0.021
WRNIP1	6	28	11	0.021
KCNQ1	11	5	5	0.021
PWWP2B	10	22	8	0.021
NLRC3	16	50	17	0.021
GBA3	4	37	5	0.021
ZBTB24	6	47	12	0.022
ZNF350	19	7	6	0.022
BFSP1	20	14	3	0.022
CLCA2	1	11	6	0.022
CCDC28B	1	10	5	0.022
SRBD1	2	56	19	0.022
DYRK3	1	16	7	0.022
MFSD8	4	16	6	0.022
CCDC121	2	10	6	0.022
CIRBP	19	7	6	0.023
RTKN	2	33	7	0.023
LRSAM1	9	32	11	0.023
PLEKHN1	1	44	13	0.023
AP2B1	17	32	11	0.023
HOXC10	12	13	4	0.023
ZNF507	19	14	7	0.023
ALKBH7	19	9	4	0.023
ALKBH8	11	78	19	0.023
C7	5	21	14	0.023
KIAA1586	6	9	6	0.023
GATB	4	11	6	0.024
SEC23A	14	17	9	0.024
FUT7	9	20	4	0.024
CLDN7	17	10	4	0.024
OSBPL7	17	7	6	0.024
PKD1L3	16	49	24	0.024
CEBPZOS	2	9	2	0.025
CABS1	4	7	2	0.025
DDB2	11	6	3	0.025
DIPK1C	18	11	8	0.025
EPHA6	3	21	14	0.025
SH3BP2	4	29	13	0.025
ORC6	16	8	2	0.025
MAP3K3	17	20	7	0.025
OR6S1	14	11	5	0.025
TIGD2	4	13	3	0.025
C1orf141	1	24	8	0.026
SF3B2	11	14	7	0.026
RIC1	9	43	15	0.026
VASH2	1	34	5	0.026
TSPYL5	8	28	7	0.026
TRPV3	17	20	10	0.026
ADAM7	8	25	7	0.026
HDAC10	22	30	7	0.026
SNAPIN	1	5	5	0.026
MON1B	16	10	5	0.026
NRIP1	21	25	11	0.026
CCDC14	3	20	5	0.027
MVK	12	9	8	0.027
KIAA0040	1	19	4	0.027
TRMT6	20	6	4	0.027
PLEKHA8	7	18	6	0.027
ACBD5	10	23	6	0.027
MCCC2	5	11	8	0.027
CYP8B1	3	10	2	0.027
NLRP1	17	28	15	0.028
MMP12	11	8	3	0.028
PRRT4	7	34	14	0.028
JMJD7	15	18	2	0.028
FURIN	15	15	9	0.028
CAMKK2	12	24	6	0.028
ZNF506	19	18	5	0.028
KLF14	7	12	4	0.028
MPP2	17	18	7	0.029
BEND7	10	9	3	0.029
FAM229B	6	5	2	0.029
HINFP	11	17	4	0.029
ANKRD55	5	17	6	0.029
SLC25A23	19	14	4	0.029
WSCD2	12	6	3	0.030
CD177	19	36	11	0.030
FAM76B	11	10	5	0.030
PRKDC	8	76	21	0.030
ZC3H6	2	36	7	0.030
CD82	11	7	4	0.030
LCMT1	16	8	6	0.030
ANO9	11	33	12	0.030
KLHDC7B	22	36	15	0.031
PROX2	14	20	11	0.031
HIBCH	2	19	6	0.031
POLDIP2	17	7	5	0.031
SLC4A7	3	14	5	0.031
MARS2	2	7	6	0.031
LCE3E	1	11	2	0.031
LAMA4	6	34	14	0.031
HNRNPL	19	6	3	0.031
LMBRD1	6	6	4	0.031
STX4	16	7	5	0.031
CNIH4	1	7	3	0.032
C12orf43	12	7	2	0.032
ENGASE	17	41	14	0.032
CSMD3	8	67	32	0.032
COL8A1	3	22	4	0.032
IP6K3	6	11	7	0.032
UBA6	4	13	7	0.032
TYW5	2	5	2	0.032
ORM1	9	9	4	0.033
COG7	16	17	8	0.033
HGFAC	4	74	17	0.033
COMP	19	11	7	0.033
LAMB1	7	19	10	0.033
NTNG2	9	22	7	0.033
TRIM68	11	9	5	0.033
SLC38A2	12	11	4	0.033
CLEC10A	17	55	8	0.033
AKAP8L	19	7	6	0.033
RBMXL1	1	81	17	0.033
ARMC5	16	30	10	0.033
RBM27	5	9	4	0.033
ZNF738	19	12	2	0.034
SYNPO	5	40	11	0.034
CAPZA1	1	13	3	0.034
TRAPPC11	4	33	10	0.034
ABCA12	2	65	22	0.034
CNNM1	10	17	8	0.034
CLBA1	14	51	9	0.034
CRYBG1	6	75	22	0.034
THAP3	1	14	3	0.035
MIOX	22	14	4	0.035
NEIL2	8	5	4	0.035
FAM124A	13	18	6	0.035
TTLL6	17	19	9	0.035
CGN	1	50	20	0.035
L3MBTL2	22	19	8	0.035
HPD	12	13	4	0.035
OR5D18	11	15	3	0.035
CD109	6	52	17	0.035
ABHD3	18	31	7	0.035
FA2H	16	17	8	0.035
ARHGAP39	8	24	15	0.036
COL11A1	1	46	15	0.036
DCUN1D2	13	7	3	0.036
OR1I1	19	14	4	0.036
BNIP2	15	20	6	0.036
OPN3	1	7	5	0.036
BAIAP2	17	10	8	0.036
KIF6	6	11	5	0.036
ZPLD1	3	19	6	0.036
ZAN	7	160	53	0.036
SMARCC1	3	7	7	0.036
EFEMP2	11	22	5	0.036
FLG	1	724	165	0.037
SERPINB4	18	17	5	0.037
PMM1	22	16	7	0.037
GABBR2	9	6	3	0.037
PMFBP1	16	65	14	0.037
RRBP1	20	59	14	0.037
SLC5A4	22	40	9	0.037
CPN2	3	15	7	0.037
BATF2	11	13	3	0.037
TMEM255B	13	14	6	0.037
OR5AK2	11	8	3	0.037
ERC2	3	28	6	0.038
TMEM209	7	23	8	0.038
CYB5D1	17	8	3	0.038
TRIOBP	22	126	49	0.038
NLRP13	19	34	11	0.038
ZMIZ2	7	18	14	0.038
COL7A1	3	68	29	0.038
NAALAD2	11	17	6	0.038
C8orf74	8	25	4	0.038
ERN2	16	24	14	0.038
COMT	22	38	11	0.038
UGT1A5	2	5	5	0.038
CACNA1E	1	63	19	0.038
R3HDML	20	22	5	0.038
SNX2	5	5	3	0.039
CDC14C	7	14	7	0.039
NUP58	13	22	8	0.039
APOBEC4	1	8	5	0.039
IL17C	16	9	7	0.039
CD8A	2	5	3	0.039
ZNF77	19	30	13	0.039
BBIP1	10	5	3	0.040
FBN3	19	144	43	0.040
TEAD2	19	9	5	0.040
HPS6	10	12	7	0.040
VEGFB	11	14	7	0.040
MYO1F	19	14	11	0.040
PKD2L2	5	6	5	0.040
TMEM259	19	10	10	0.040
SERPINA3	14	8	5	0.041
SQOR	15	7	7	0.041
TUBGCP6	22	73	34	0.041
CCDC30	1	13	7	0.041
CLEC18B	16	78	17	0.041
FBXO47	17	5	4	0.041
ADCY4	14	33	12	0.041
HES4	1	28	5	0.041
C1orf185	1	8	5	0.041
B3GNT6	11	5	3	0.041
CPM	12	16	4	0.041
PLPPR5	1	5	3	0.041
FBXW8	12	27	10	0.041
DDC	7	18	3	0.041
HOXC6	12	11	4	0.041
CDK11A	1	44	10	0.042
DENND4B	1	34	14	0.042
CEP250	20	90	20	0.042
RHEX	1	19	2	0.042
C2CD6	2	56	11	0.042
CD63	12	12	6	0.042
EXOC8	1	11	7	0.042
CPA2	7	19	4	0.042
TFCP2L1	2	20	5	0.042
FUT3	19	33	8	0.042
KIF2B	17	23	7	0.042
GLIPR1L2	12	7	6	0.043
KCNJ10	1	24	6	0.043
RETSAT	2	77	15	0.043
CCNI	4	8	6	0.043
NECTIN3	3	17	7	0.043
PDE1C	7	38	8	0.044
CLIP3	19	5	5	0.044
UQCRC2	16	5	2	0.044
NAV3	12	47	14	0.044
YIPF2	19	19	8	0.044
SLC2A5	1	11	5	0.044
CSMD1	8	87	37	0.044
ZNF513	2	16	8	0.044
SMTN	22	36	14	0.044
RANBP9	6	19	8	0.044
AADAC	3	19	5	0.045
SRRM2	16	144	49	0.045
C15orf39	15	89	21	0.045
PLEKHA6	1	39	15	0.045
ICMT	1	15	2	0.045
S100A11	1	11	2	0.045
GNPAT	1	11	3	0.046
SYN3	22	29	8	0.046
DNMT1	19	29	8	0.046
KRT13	17	22	5	0.046
SCEL	13	22	8	0.046
IGF1R	15	31	11	0.046
GPR135	14	7	5	0.046
EVX2	2	6	5	0.046
NUPR1	16	5	4	0.046
PRKCH	14	15	2	0.046
STK16	2	17	3	0.047
IL37	2	19	3	0.047
PDE4C	19	11	8	0.047
UQCRC1	3	33	7	0.047
USP17L7	8	35	15	0.047
AGO3	1	7	2	0.047
RB1	13	7	6	0.047
CSNK1G2	19	39	10	0.047
ZNF799	19	33	10	0.047
OR4C16	11	36	10	0.047
BSCL2	11	18	10	0.047
NPIPB11	16	56	19	0.047
ZC2HC1B	6	10	2	0.047
EPB41L3	18	44	8	0.047
TEX38	1	7	3	0.048
C12orf60	12	25	7	0.048
P2RY14	3	5	3	0.048
METTL17	14	32	7	0.048
MYH4	17	60	26	0.048
SCNN1A	12	20	11	0.048
SLC35E2B	1	38	12	0.049
TRIM50	7	20	7	0.049
SPHKAP	2	36	12	0.049
OGFOD3	17	26	11	0.049
ULK3	15	12	3	0.049
NNT	5	41	11	0.049
CRACR2A	12	31	9	0.050
CCDC78	16	7	3	0.050
CCDC198	14	5	5	0.050
FAT2	5	183	54	0.050
LUZP1	1	12	7	0.050
ATAD3A	1	56	16	0.050
CTC1	17	50	17	0.050
ADCY9	16	38	13	0.051
IGFALS	16	19	11	0.051
L3MBTL3	6	7	7	0.051
POLR3D	8	11	5	0.051
EMC4	15	5	3	0.051
EGFR	7	12	7	0.051
TMEM252	9	28	2	0.051
ZNF165	6	13	3	0.051
TF	3	38	8	0.052
PEMT	17	7	5	0.052
MAP7	6	82	14	0.052
KPNA2	17	19	6	0.052
CDH8	16	9	5	0.052
CTNND1	11	20	9	0.052
DCXR	17	76	10	0.052
PCBP1	2	13	3	0.052
FLT3LG	19	12	7	0.052
KPNA4	3	5	2	0.052
PAQR5	15	14	3	0.052
CARD11	7	25	12	0.052
PDK1	2	17	6	0.052
B3GNT3	19	22	8	0.053
POLR1A	2	14	6	0.053
CRNKL1	20	15	9	0.053
HS3ST3A1	17	20	6	0.053
NMBR	6	19	5	0.053
NCAPD3	11	41	16	0.053
PBX4	19	23	3	0.053
DRD5	4	27	7	0.053
SMURF1	7	7	7	0.053
SREBF2	22	24	12	0.054
TMEM230	20	26	5	0.054
PPP1R2B	5	11	2	0.054
SPOCK1	5	27	5	0.054
PTPN23	3	71	19	0.054
DEDD	1	6	2	0.054
CTNNA3	10	14	8	0.054
SV2C	5	16	8	0.054
ZNF211	19	28	3	0.054
C12orf73	12	10	2	0.055
PTPN4	2	16	4	0.055
USP21	1	9	4	0.055
NUP88	17	16	5	0.055
COL9A1	6	39	10	0.055
ARL8B	3	22	5	0.055
MAP3K9	14	19	13	0.055
ZDHHC18	1	5	5	0.056
ZNF514	2	19	4	0.056
NKX3-1	8	6	2	0.056
ALDOA	16	16	7	0.056
MGAT3	22	12	4	0.056
ZNF101	19	20	6	0.056
THNSL1	10	10	6	0.056
KRIT1	7	8	5	0.056
MAP1B	5	47	18	0.056
ANKUB1	3	9	5	0.056
IL12RB2	1	8	8	0.057
MYL12A	18	8	2	0.057
SYT12	11	23	6	0.057
ACER2	9	6	4	0.057
KLHL33	14	19	10	0.057
CEP97	3	17	5	0.057
EMILIN3	20	21	10	0.057
S100A7	1	14	2	0.057
GALR3	22	13	6	0.057
PEAK1	15	18	6	0.058
CNDP2	18	11	4	0.058
C4orf17	4	6	3	0.058
TMEM145	19	27	7	0.058
TGM4	3	50	11	0.058
PFKP	10	31	8	0.058
ATAD3B	1	72	24	0.058
SNUPN	15	5	4	0.058
MCM9	6	31	10	0.058
RAB21	12	29	4	0.058
TOR1A	9	6	4	0.059
GTF2A1L	2	6	2	0.059
RGR	10	6	4	0.059
POLA2	11	18	5	0.059
CDC25B	20	16	5	0.059
DUSP15	20	13	3	0.059
ABI3BP	3	51	19	0.059
CENPBD1	16	28	4	0.059
CDKL4	2	5	2	0.059
PHAX	5	11	4	0.060
GRXCR2	5	9	4	0.060
CHPT1	12	18	3	0.060
CDC20B	5	16	5	0.060
AGA	4	31	4	0.060
SCAPER	15	40	11	0.060
OLAH	10	6	4	0.060
ATP1A2	1	14	7	0.060
YRDC	1	5	3	0.060
MLH1	3	33	11	0.061
LRRC9	14	21	8	0.061
CYP2J2	1	5	3	0.061
CHD1L	1	16	9	0.061
DEF6	6	5	3	0.061
GALNT17	7	5	4	0.061
DDIT3	12	10	4	0.061
GDF10	10	7	6	0.061
C18orf63	18	9	4	0.061
CD58	1	11	2	0.061
HDLBP	2	8	4	0.061
PAPPA2	1	48	16	0.061
TM4SF19	3	11	2	0.061
TM4SF19-TCTEX1D2	3	11	2	0.061
MRPS12	19	5	3	0.061
KCNMB1	5	16	7	0.062
ZNF577	19	6	5	0.062
SFTPA2	10	25	7	0.062
MFHAS1	8	24	13	0.062
GALNT9	12	18	7	0.062
POTEM	14	41	14	0.062
KIAA1614	1	74	22	0.062
RBM23	14	15	4	0.062
PELP1	17	26	14	0.062
C8A	1	48	10	0.062
TNFSF14	19	23	5	0.063
ABCB9	12	23	9	0.063
WDSUB1	2	19	5	0.063
CCN1	1	21	6	0.063
CEP104	1	15	10	0.063
LY9	1	31	8	0.063
PIP4K2C	12	13	3	0.063
SSPN	12	35	5	0.063
VSTM2L	20	34	7	0.064
PRSS48	4	5	2	0.064
CRYGD	2	17	6	0.064
ZSCAN25	7	22	8	0.064
FRY	13	129	30	0.064
SCNN1G	16	32	10	0.064
AZIN2	1	17	7	0.064
SLK	10	10	5	0.064
PPHLN1	12	12	5	0.064
CABYR	18	12	4	0.065
LSS	21	6	3	0.065
B9D2	19	7	2	0.065
SUSD4	1	15	6	0.065
CNTNAP4	16	40	8	0.065
FAM163B	9	11	8	0.065
KIF18B	17	24	9	0.066
ROCK2	2	18	10	0.066
SYT14	1	15	4	0.066
AMZ1	7	47	19	0.066
FOLR1	11	16	4	0.066
BDNF	11	11	2	0.066
PRCP	11	7	5	0.066
GOLPH3L	1	14	8	0.066
NEURL4	17	86	20	0.066
BEST2	19	15	3	0.066
CDC123	10	6	2	0.066
UROS	10	25	4	0.066
DNAJC14	12	8	3	0.067
GORASP2	2	5	3	0.067
SETD3	14	5	4	0.067
LPAR5	12	8	6	0.067
PLXNB1	3	44	24	0.067
EBNA1BP2	1	9	4	0.067
TCAF1	7	32	9	0.067
STK31	7	23	11	0.067
KRTAP12-1	21	12	4	0.067
NEK5	13	54	11	0.067
AURKB	17	19	4	0.067
ZNF592	15	32	8	0.067
ARMC10	7	17	2	0.067
MYSM1	1	20	4	0.067
TNS2	12	69	23	0.068
FBLN7	2	27	10	0.068
MYRIP	3	41	14	0.068
ZNF664	12	7	3	0.068
OR4K2	14	6	3	0.068
RNF19B	1	28	10	0.068
PLEKHH1	14	46	13	0.068
ITGA6	2	19	6	0.068
MILR1	17	15	5	0.068
DNAH11	7	129	45	0.068
KCNA5	12	26	11	0.068
NEDD8-MDP1	14	6	4	0.068
CDH7	18	8	5	0.069
PDZD9	16	12	2	0.069
MUC19	12	16	7	0.069
PPP4R3B	2	20	7	0.069
FOXD4L5	9	52	16	0.069
OR1L6	9	20	4	0.069
CEMIP	15	33	11	0.070
SETX	9	77	21	0.070
TNFAIP8L3	15	19	8	0.070
YAE1	7	18	2	0.070
NOMO2	16	27	11	0.070
EIF2A	3	25	10	0.070
CCDC102A	16	18	8	0.070
SLC9B1	4	63	16	0.070
GNLY	2	36	9	0.070
BRF2	8	23	4	0.070
CIDEC	3	31	7	0.070
CLDN5	22	11	3	0.070
TIMM50	19	17	5	0.071
IQCN	19	98	21	0.071
HEXIM1	17	8	2	0.071
ALK	2	14	14	0.071
GPAT2	2	24	9	0.071
ZC3H12C	11	15	8	0.071
COL16A1	1	69	15	0.071
IL33	9	15	3	0.071
SCAF8	6	30	11	0.071
PRSS22	16	6	3	0.071
CCDC88A	2	14	8	0.072
ASPN	9	15	2	0.072
CBWD1	9	36	5	0.072
RIT2	18	11	2	0.072
BHMT	5	19	2	0.072
SH2D3A	19	40	10	0.072
VRK1	14	17	5	0.072
ATXN1	6	61	17	0.072
CNR2	1	7	4	0.072
INO80E	16	26	9	0.072
IL17REL	22	21	4	0.072
ARL6IP6	2	15	2	0.072
STEAP1B	7	25	5	0.072
TNKS1BP1	11	60	23	0.073
DTNBP1	6	5	2	0.073
SPTAN1	9	26	12	0.073
TRAF1	9	19	4	0.073
FZD1	7	17	9	0.073
FAM110B	8	19	3	0.074
SMARCAL1	2	68	11	0.074
NCOA6	20	35	22	0.074
ZNF865	19	14	7	0.074
RNF113B	13	6	4	0.074
TRIM59	3	31	6	0.074
TRAPPC13	5	21	3	0.074
DMGDH	5	36	9	0.074
MGLL	3	24	6	0.074
TAF4	20	21	8	0.074
FSCN3	7	20	10	0.075
PIK3R3	1	11	8	0.075
CPNE4	3	8	7	0.075
FRMPD2	10	32	17	0.075
FUT4	11	16	5	0.075
MYCBPAP	17	19	5	0.075
EXOC5	14	7	3	0.075
HDAC5	17	12	3	0.075
MN1	22	48	18	0.075
ZNF543	19	34	7	0.075
GOLGA2	9	46	10	0.076
TRIM58	1	14	6	0.076
CDK3	17	12	7	0.076
DUS1L	17	18	5	0.076
DONSON	21	21	5	0.076
LARS1	5	39	15	0.076
MUC13	3	18	5	0.076
CPA3	3	21	7	0.076
EFCAB8	20	22	11	0.076
AGAP5	10	25	6	0.076
PINK1	1	29	7	0.076
DMRT3	9	24	10	0.076
OR2S2	9	6	5	0.077
UBQLN1	9	10	6	0.077
C2CD4D	1	7	4	0.077
MYH3	17	38	13	0.077
FCGR3A	1	32	6	0.077
OR6B2	2	19	6	0.077
NBPF20	1	47	13	0.078
IL3	5	16	3	0.078
LTBR	12	10	4	0.078
KANK3	19	13	5	0.078
TAPT1	4	9	4	0.078
IFT88	13	12	7	0.078
CACNA1S	1	58	21	0.078
NKX1-2	10	19	7	0.079
PTGS2	1	11	3	0.079
FBXW5	9	48	18	0.079
LEXM	1	23	4	0.079
TFAP2C	20	15	6	0.079
PHF10	6	6	3	0.079
CHIA	1	27	10	0.079
SH2B1	16	26	12	0.079
EML6	2	26	15	0.079
ZNF134	19	16	7	0.079
BLACE	7	18	5	0.079
ABHD1	2	23	3	0.079
ZNF585B	19	25	10	0.080
INMT	7	16	4	0.080
CNTNAP5	2	53	13	0.080
GXYLT2	3	10	4	0.080
INVS	9	45	8	0.080
KIDINS220	2	12	10	0.080
GDPD4	11	24	8	0.080
LHX8	1	12	3	0.081
PKD2L1	10	22	9	0.081
ASNSD1	2	29	7	0.081
DDX60L	4	70	18	0.081
LRP2	2	139	42	0.081
TRPC7	5	18	6	0.081
SOX4	6	31	9	0.081
SHBG	17	22	5	0.081
NTRK1	1	30	15	0.081
C3orf52	3	17	9	0.082
FCRL2	1	5	5	0.082
ERGIC1	5	5	3	0.082
LAMB2	3	48	18	0.082
ATXN7	3	28	11	0.082
C2orf76	2	14	2	0.082
VPS18	15	44	13	0.082
MYO10	5	95	29	0.083
CCDC153	11	15	4	0.083
ADRA1A	8	10	3	0.083
KLF16	19	16	2	0.083
TMEM121B	22	14	5	0.083
NOBOX	7	18	3	0.083
MAP6	11	13	9	0.083
PAX1	20	32	7	0.083
TANK	2	26	7	0.084
PRR22	19	11	7	0.084
CREB3L2	7	16	10	0.084
GIMAP8	7	29	9	0.084
ZNF813	19	41	7	0.084
RNF183	9	13	6	0.084
KMT2A	11	27	15	0.084
CSHL1	17	15	3	0.084
AHI1	6	24	9	0.084
TPMT	6	15	3	0.085
CYP1B1	2	26	10	0.085
GOLGB1	3	83	23	0.085
DNAJB8	3	17	8	0.085
TTC8	14	19	5	0.085
SLC7A13	8	18	5	0.085
RPEL1	10	19	3	0.085
DENND4A	15	40	13	0.085
P3H4	17	8	3	0.085
ZFPL1	11	17	8	0.086
TBC1D31	8	46	12	0.086
PPT1	1	28	6	0.086
GPR142	17	28	15	0.086
FUT1	19	5	2	0.086
DCC	18	35	14	0.086
OR10J3	1	17	3	0.086
ITPR3	6	51	25	0.086
C3orf38	3	26	3	0.086
EDN3	20	20	9	0.086
ARHGAP45	19	42	12	0.087
GAPVD1	9	22	10	0.087
FHOD3	18	66	20	0.087
IRF9	14	6	4	0.087
TRPM8	2	27	10	0.087
PTPRU	1	21	11	0.087
NFKBIZ	3	6	4	0.087
ZNF613	19	22	8	0.087
ANK3	10	72	25	0.087
GPR31	6	18	8	0.088
DEFB112	6	14	2	0.088
ANGPTL3	1	5	2	0.088
KLK2	19	9	6	0.088
ECI2	6	12	3	0.088
ZNF786	7	25	10	0.088
MBOAT2	2	9	4	0.088
CCDC144NL	17	36	10	0.089
PPP1R13B	14	29	17	0.089
CTH	1	11	4	0.089
ZC3H11B	1	5	4	0.089
CARNS1	11	13	8	0.089
SP2	17	7	5	0.089
RAB27B	18	12	2	0.089
MED17	11	8	8	0.089
RHOD	11	21	3	0.090
FAM83F	22	27	7	0.090
BCAS1	20	8	3	0.090
CLPS	6	14	3	0.090
SLC22A17	14	17	6	0.090
EMILIN2	18	35	13	0.090
EPB41L1	20	36	5	0.090
SORBS3	8	44	18	0.090
AQP5	12	12	7	0.090
CCR9	3	26	6	0.090
PEAR1	1	29	8	0.090
KIF12	9	23	6	0.091
RABL6	9	54	25	0.091
MAD1L1	7	20	7	0.091
ASPM	1	73	28	0.091
RAB3GAP2	1	32	9	0.091
SLC9C1	3	31	9	0.091
TRABD2A	2	39	5	0.091
LONRF2	2	13	5	0.092
OR51G1	11	19	7	0.092
ZNF432	19	6	5	0.092
THSD4	15	18	8	0.092
TNFRSF13B	17	13	5	0.092
C16orf89	16	21	4	0.092
HIF3A	19	17	6	0.092
FAM189A2	9	5	3	0.092
RMDN2	2	17	6	0.092
CCDC180	9	35	14	0.093
RBPJ	4	27	4	0.093
HNRNPC	14	8	4	0.093
STK33	11	41	6	0.093
TDRKH	1	23	6	0.093
PCARE	2	55	21	0.093
TLR2	4	17	6	0.093
LPCAT4	15	10	3	0.093
ITIH4	3	26	12	0.093
ZBTB10	8	68	14	0.093
PICALM	11	33	9	0.093
MKRN3	15	32	4	0.093
SLC10A2	13	31	6	0.094
USP43	17	23	12	0.094
CD180	5	19	8	0.094
MRC1	10	20	10	0.094
C8orf37	8	11	2	0.094
PXDN	2	34	9	0.094
BTN3A1	6	23	10	0.094
LIMCH1	4	35	14	0.094
GOLGA6A	15	59	21	0.094
CDK12	17	48	14	0.095
DIS3L	15	18	10	0.095
CGB5	19	36	10	0.095
ZNF782	9	13	6	0.095
PIK3R4	3	35	10	0.095
ADAMTS18	16	63	19	0.095
LARP6	15	15	7	0.095
EPYC	12	13	3	0.095
AP4B1	1	14	6	0.095
SPIDR	8	21	9	0.095
CCDC148	2	22	5	0.095
PILRA	7	21	3	0.095
ZFAND5	9	11	2	0.095
PCNX4	14	68	16	0.095
MARCHF2	19	14	3	0.095
CSRP3	11	13	2	0.095
ZNF234	19	19	5	0.095
PRADC1	2	13	2	0.095
PRSS27	16	16	7	0.095
PRDM14	8	10	4	0.096
NLRC4	2	28	5	0.096
FSCB	14	19	5	0.096
GIPC3	19	51	23	0.096
CATIP	2	11	5	0.096
HOXA13	7	5	5	0.096
DEPDC7	11	7	4	0.096
SLC5A5	19	5	4	0.096
BICRA	19	77	32	0.096
EHMT1	9	19	11	0.096
EDC4	16	19	7	0.097
PRDX5	11	20	3	0.097
FANCM	14	61	20	0.097
PRM3	16	18	3	0.097
HEY1	8	8	6	0.097
SYNE2	14	224	84	0.097
IQCB1	3	12	3	0.097
STK39	2	13	4	0.097
ICAM3	19	18	8	0.097
ATP10B	5	47	16	0.097
PLEKHA5	12	35	6	0.097
PHF12	17	24	8	0.097
WWP1	8	5	4	0.097
NDUFAF7	2	17	6	0.097
ARID1B	6	36	21	0.097
IER5L	9	9	2	0.097
FUBP3	9	39	10	0.098
OR56B1	11	24	6	0.098
HSD17B4	5	7	6	0.098
NEPRO	3	18	6	0.098
C19orf81	19	12	4	0.098
ERBB4	2	7	6	0.098
CAMSAP2	1	53	15	0.098
FBXO39	17	19	8	0.098
ARHGEF5	7	44	20	0.098
WARS2	1	14	4	0.098
PCSK5	9	36	13	0.098
GCA	2	17	3	0.098
SELE	1	14	6	0.099
DPY19L1	7	7	3	0.099
PPRC1	10	71	16	0.099
SLBP	4	15	4	0.099
LIPG	18	13	6	0.099
NOC4L	12	31	14	0.099
CYP27A1	2	17	4	0.099
GFRA2	8	11	2	0.099
DMKN	19	18	4	0.099
KBTBD2	7	10	5	0.099
CCDC63	12	35	10	0.100
C11orf80	11	28	10	0.100
ANKRD63	15	16	4	0.100
EXO5	1	9	2	0.100
EEPD1	7	16	10	0.100
MAP9	4	19	9	0.100
MOV10L1	22	36	8	0.100
SLC1A4	2	22	4	0.100
TTBK2	15	43	14	0.10
TMTC1	12	20	7	0.10
TMEM41B	11	21	4	0.10
UVSSA	4	36	13	0.10
ERFE	2	18	7	0.10
EEFSEC	3	11	8	0.10
PARD3B	2	18	10	0.10
CACNA1B	9	30	22	0.10
PLEKHG1	6	9	4	0.10
INO80D	2	35	8	0.10
TMEM102	17	22	5	0.10
PADI6	1	8	5	0.10
MKKS	20	21	9	0.10
KLLN	10	11	3	0.10
CENPT	16	25	8	0.10
C7orf26	7	13	9	0.10
SON	21	46	21	0.10
KIT	4	21	4	0.10
KLF18	1	104	31	0.10
INA	10	11	7	0.10
ASIC2	17	9	4	0.10
PLEKHM2	1	18	7	0.10
ACAP3	1	26	14	0.10
RNF169	11	10	8	0.10
IQGAP2	5	19	14	0.10
TRMT1L	1	19	9	0.10
SPATA18	4	46	8	0.10
SERPINA1	14	24	3	0.10
ANKRD45	1	17	4	0.10
DEPDC5	22	42	14	0.10
FOXK2	17	61	14	0.10
VWA8	13	55	21	0.10
SSH3	11	42	10	0.10
CENPJ	13	38	18	0.10
CFH	1	28	8	0.10
GOSR2	17	10	4	0.10
FBXO34	14	14	6	0.10
OPA1	3	18	5	0.10
HSD3B7	16	7	4	0.10
C16orf74	16	20	5	0.10
FZD9	7	13	6	0.10
IFT43	14	9	3	0.10
SYNGR1	22	9	5	0.10
SP140L	2	31	5	0.10
DUSP3	17	9	4	0.10
ARHGEF7	13	22	7	0.10
WDR59	16	19	10	0.10
DNAH9	17	122	48	0.10
U2AF2	19	14	5	0.10
RCN2	15	5	3	0.10
NLRC5	16	74	16	0.10
CPSF7	11	5	3	0.10
FNDC1	6	105	31	0.10
NLRP14	11	12	7	0.10
STAM2	2	15	4	0.11
SLC23A2	20	17	6	0.11
RAD54L2	3	23	15	0.11
OR1Q1	9	21	4	0.11
PUM1	1	18	7	0.11
GRM5	11	36	12	0.11
NUMB	14	5	2	0.11
CGB1	19	26	4	0.11
CNPY4	7	9	2	0.11
ADAMTS14	10	40	12	0.11
CEP128	14	40	12	0.11
PRAG1	8	63	26	0.11
KCNA4	11	8	2	0.11
TLR5	1	64	13	0.11
ZSCAN23	6	11	4	0.11
TEKT4	2	44	14	0.11
CAMK2B	7	13	5	0.11
CCT4	2	41	11	0.11
ADAMTS3	4	8	5	0.11
INTS12	4	11	5	0.11
DSC1	18	36	11	0.11
CDKN1B	12	8	8	0.11
PTGR2	14	12	8	0.11
MFGE8	15	19	7	0.11
ZNF862	7	20	13	0.11
STK32A	5	9	4	0.11
FFAR4	10	15	2	0.11
MSMP	9	9	4	0.11
RFC4	3	10	8	0.11
NMD3	3	6	4	0.11
GATM	15	15	4	0.11
EHD2	19	13	5	0.11
CHRNA6	8	15	6	0.11
WDHD1	14	38	8	0.11
DISP2	15	49	16	0.11
AFAP1L2	10	11	4	0.11
DNM2	19	16	9	0.11
SUZ12	17	10	5	0.11
EXD1	15	11	7	0.11
DHRS7B	17	12	6	0.11
CARD16	11	7	4	0.11
CNP	17	12	5	0.11
WDR24	16	16	12	0.11
PDZK1	1	25	7	0.11
GPRC5C	17	20	9	0.11
OAZ1	19	22	6	0.11
FRZB	2	37	6	0.11
EZH1	17	14	5	0.11
TMEM86B	19	18	5	0.11
LRRCC1	8	27	16	0.11
CPT2	1	12	5	0.11
COL20A1	20	61	15	0.11
CHST1	11	5	4	0.11
LEP	7	5	3	0.11
RNF40	16	11	7	0.11
RARS1	5	12	5	0.11
ESRRG	1	6	4	0.11
SNTG2	2	13	4	0.11
RIN3	14	44	12	0.11
NEDD4L	18	33	9	0.11
PHF23	17	19	9	0.11
PLIN3	19	20	8	0.11
ZNF384	12	11	4	0.11
MTCH2	11	27	10	0.11
ELP5	17	11	4	0.11
UTP18	17	8	4	0.11
RPRD1B	20	15	5	0.11
OVCH2	11	33	9	0.11
WIPF2	17	27	9	0.11
SUMF2	7	13	3	0.11
RNASE7	14	15	2	0.11
DFFA	1	5	4	0.11
HLCS	21	26	8	0.11
CPNE3	8	13	6	0.11
ODF3B	22	7	4	0.11
PIGO	9	13	6	0.11
PAN3	13	15	6	0.11
CASP7	10	9	2	0.11
GMEB2	20	24	8	0.11
PDE9A	21	14	7	0.11
MYC	8	7	7	0.11
CD22	19	12	5	0.11
RBM42	19	10	6	0.11
WHRN	9	56	18	0.11
RFNG	17	7	3	0.11
STPG2	4	17	6	0.11
PHF7	3	6	4	0.11
FRMPD1	9	37	13	0.11
SAMD1	19	28	14	0.11
CATSPER1	11	29	3	0.11
EXOC3L1	16	50	17	0.11
DDX58	9	18	5	0.11
GPT	8	37	13	0.11
OR6C70	12	30	7	0.12
TAF3	10	11	4	0.12
CRELD2	22	39	10	0.12
DIS3L2	2	14	6	0.12
PVR	19	22	8	0.12
TRMT12	8	22	7	0.12
MFSD6L	17	20	14	0.12
GNAT3	7	14	3	0.12
S1PR2	19	16	5	0.12
IPO13	1	11	8	0.12
TXNRD2	22	22	11	0.12
LRRN2	1	31	13	0.12
OR2K2	9	5	5	0.12
DYNC2H1	11	61	27	0.12
GLRA1	5	13	2	0.12
ASTN2	9	37	17	0.12
EWSR1	22	6	2	0.12
FASTKD2	2	13	5	0.12
FAM160A2	11	24	8	0.12
RBM12B	8	33	10	0.12
SLITRK5	13	13	7	0.12
RMND1	6	17	6	0.12
METTL8	2	30	4	0.12
NYNRIN	14	46	14	0.12
PRR23C	3	22	4	0.12
OR2T27	1	48	6	0.12
TRAM2	6	6	5	0.12
MYOG	1	17	3	0.12
ZNF343	20	36	10	0.12
PNPLA8	7	21	6	0.12
TGFB2	1	25	7	0.12
CLEC11A	19	18	6	0.12
ILDR1	3	11	10	0.12
PIP5K1A	1	27	3	0.12
ZFAT	8	34	10	0.12
RBM20	10	14	7	0.12
ADAMTS9	3	39	18	0.12
ADGRF4	6	41	10	0.12
GRIA2	4	22	5	0.12
COCH	14	16	7	0.12
CYP1A2	15	24	7	0.12
ZNF442	19	40	7	0.12
CNTN3	3	33	11	0.12
TXNDC15	5	15	8	0.12
NBPF3	1	11	6	0.12
ADAMTSL5	19	28	11	0.12
POM121C	7	94	30	0.12
ELMO1	7	16	7	0.12
ZNF524	19	35	9	0.12
RAB5C	17	12	2	0.12
TRIM5	11	18	8	0.12
ASCC1	10	25	4	0.12
ABCF2	7	8	2	0.12
GNL2	1	21	8	0.12
MX1	21	15	7	0.12
DEFB125	20	6	2	0.12
DPP4	2	15	5	0.12
PCDHB14	5	31	11	0.12
RRP12	10	56	10	0.12
PLA2G2F	1	12	3	0.12
PCDHB4	5	32	11	0.12
PDIA6	2	12	4	0.12
ITGB3	17	20	5	0.12
IL17RE	3	23	6	0.12
VNN2	6	25	8	0.12
ADARB1	21	16	3	0.12
HBQ1	16	8	4	0.12
PLK5	19	13	7	0.12
ATR	3	111	25	0.12
TMPRSS4	11	10	2	0.12
SIRT6	19	21	8	0.12
PDZK1IP1	1	15	3	0.12
B4GALT7	5	22	9	0.12
L3HYPDH	14	36	9	0.12
ZNF619	3	15	3	0.12
GRM3	7	22	8	0.12
DNAJC21	5	23	7	0.12
ITGB6	2	35	9	0.12
ITGA9	3	10	8	0.12
GFI1	1	10	5	0.12
C10orf62	10	6	3	0.12
FAM186A	12	144	40	0.12
ZNF230	19	30	4	0.12
GSTA5	6	7	4	0.12
CDHR3	7	80	13	0.12
TMOD1	9	16	5	0.12
SRSF12	6	9	4	0.12
SIPA1L3	19	56	23	0.12
SSRP1	11	34	7	0.12
ATXN10	22	15	4	0.12
CTTNBP2	7	36	15	0.12
RAD54B	8	16	5	0.12
GGCT	7	5	4	0.12
IDNK	9	18	7	0.12
TNFSF9	19	5	3	0.12
GPR55	2	9	2	0.12
CIT	12	53	12	0.12
SCG2	2	5	3	0.12
FGD5	3	49	18	0.12
CYP4A11	1	32	9	0.12
GOLGA6D	15	40	12	0.12
SLC34A2	4	24	7	0.12
GPR87	3	7	7	0.12
ERICH3	1	24	10	0.12
RPL8	8	16	5	0.12
CPT1C	19	27	11	0.12
HAL	12	15	10	0.12
RGL4	22	48	10	0.12
PCDHGB6	5	11	7	0.12
PLCG2	16	60	25	0.12
SFXN3	10	7	2	0.12
P2RX6	22	29	5	0.12
HSPA6	1	50	12	0.13
LINGO4	1	17	11	0.13
FAM149A	4	54	11	0.13
HNRNPM	19	8	8	0.13
ATPSCKMT	5	23	5	0.13
NF1	17	67	14	0.13
KRT36	17	43	8	0.13
SAMD8	10	6	3	0.13
PANX3	11	29	6	0.13
TNFRSF21	6	22	9	0.13
CFTR	7	98	21	0.13
ATRIP	3	25	6	0.13
SCG3	15	13	3	0.13
CFAP43	10	47	18	0.13
STC2	5	10	3	0.13
POLE	12	62	24	0.13
ECEL1	2	36	10	0.13
DAB2	5	32	10	0.13
SHISA7	19	16	3	0.13
CYP3A4	7	19	5	0.13
INTS2	17	14	9	0.13
GLRX3	10	15	4	0.13
SIGLEC9	19	15	5	0.13
MAP1LC3C	1	5	2	0.13
LIPC	15	7	4	0.13
PISD	22	9	5	0.13
TNIK	3	18	2	0.13
BICDL2	16	15	8	0.13
BAG3	10	17	10	0.13
PIGF	2	11	3	0.13
HPS3	3	20	9	0.13
BRF1	14	11	8	0.13
ITGB2	21	23	11	0.13
NMRK2	19	10	3	0.13
CACNB2	10	36	10	0.13
OAS1	12	11	4	0.13
SERPINB7	18	18	2	0.13
CMTM3	16	10	3	0.13
TSPEAR	21	55	17	0.13
PIK3CD	1	31	11	0.13
ETV4	17	29	8	0.13
ILVBL	19	56	6	0.13
SMIM24	19	16	2	0.13
TMEM8B	9	33	12	0.13
ZNF322	6	13	7	0.13
BPHL	6	30	5	0.13
LYPD4	19	13	5	0.13
CLEC18C	16	26	6	0.13
TMEM200A	6	17	5	0.13
BMP3	4	15	5	0.13
ZNF800	7	21	7	0.13
OR2A25	7	18	5	0.13
TPGS1	19	7	5	0.13
BMPR2	2	16	12	0.13
MAPK9	5	11	3	0.13
MMADHC	2	25	7	0.13
APOBEC3G	22	7	6	0.13
SOWAHB	4	18	4	0.13
CTAGE1	18	40	11	0.13
TNIP3	4	19	5	0.13
BHLHE40	3	29	6	0.13
DENND2C	1	14	10	0.13
TCTN3	10	17	7	0.13
POLR3A	10	34	15	0.13
ARRDC5	19	13	7	0.13
RUBCN	3	43	14	0.13
C12orf45	12	11	6	0.13
NYAP2	2	15	9	0.13
TRAPPC8	18	18	9	0.13
NOTCH3	19	58	19	0.13
MAP7D1	1	12	10	0.13
CCDC7	10	36	13	0.13
TPR	1	51	17	0.13
APTX	9	7	3	0.13
TAF4B	18	15	8	0.13
NOX3	6	9	6	0.13
OR2M2	1	34	7	0.13
FOXL1	16	11	5	0.13
SRARP	1	14	3	0.13
NBPF26	1	12	4	0.13
ARL14EPL	5	12	2	0.13
C6	5	31	14	0.13
PRR5L	11	11	5	0.13
KCNAB3	17	7	5	0.13
CKMT2	5	5	3	0.13
ADAMTS8	11	32	9	0.13
FAAP24	19	31	10	0.13
MAP2	2	61	13	0.13
WDR17	4	54	11	0.13
JAG1	20	22	12	0.13
ABCA4	1	109	37	0.13
FAM110A	20	32	5	0.13
DRAXIN	1	28	13	0.13
FES	15	31	10	0.13
ZNF638	2	40	23	0.13
ZNF778	16	21	7	0.13
OR2T12	1	92	20	0.13
RASAL2	1	5	5	0.13
LMF2	22	69	17	0.13
RAE1	20	6	2	0.13
ST6GALNAC2	17	15	4	0.13
CNOT11	2	13	6	0.13
OR5D16	11	12	3	0.13
SLC16A3	17	11	6	0.13
GPR171	3	20	4	0.13
DHCR7	11	35	10	0.13
HHLA1	8	22	5	0.13
AGO4	1	8	5	0.13
ZNF716	7	9	5	0.13
AUH	9	10	4	0.13
COX10	17	12	8	0.13
ACTL8	1	18	4	0.13
MC4R	18	17	3	0.13
CYB5D2	17	13	6	0.13
MUC12	7	692	175	0.13
LAMC2	1	68	17	0.13
CYP3A7-CYP3A51P	7	5	4	0.13
GPR139	16	18	3	0.13
RAB11FIP1	8	43	10	0.13
ACTB	7	5	5	0.14
QSER1	11	26	8	0.14
SNRPA	19	6	6	0.14
TTC33	5	12	4	0.14
MYOM2	8	22	12	0.14
NACA2	17	16	4	0.14
SPEN	1	86	32	0.14
AFM	4	5	4	0.14
TGFB3	14	18	4	0.14
STAMBPL1	10	13	6	0.14
STARD3	17	30	8	0.14
NPLOC4	17	11	7	0.14
TMPRSS2	21	11	9	0.14
ADAD1	4	5	3	0.14
MORN3	12	18	6	0.14
PRIMPOL	4	15	9	0.14
PLXNA2	1	64	26	0.14
SPATA46	1	10	4	0.14
GRIP1	12	32	10	0.14
EIF3B	7	26	8	0.14
NCOR2	12	45	29	0.14
CEP85L	6	38	8	0.14
POP7	7	13	2	0.14
ZCRB1	12	24	3	0.14
C16orf91	16	14	2	0.14
ANKIB1	7	14	8	0.14
DIRC1	2	9	3	0.14
MND1	4	25	4	0.14
PTCD3	2	8	7	0.14
PMP2	8	15	3	0.14
RIOK1	6	23	10	0.14
BTBD18	11	6	4	0.14
SBK1	16	16	8	0.14
RABEPK	9	13	5	0.14
NDUFAF1	15	31	5	0.14
ARID3C	9	6	3	0.14
CALML5	10	19	4	0.14
ARRDC2	19	21	4	0.14
EFCAB5	17	72	21	0.14
C5AR1	19	34	12	0.14
WIZ	19	30	13	0.14
SLCO2A1	3	20	9	0.14
TRIM73	7	25	4	0.14
PRKCD	3	8	5	0.14
FMN1	15	37	16	0.14
KCTD18	2	27	9	0.14
DISC1	1	28	10	0.14
MCM3	6	23	6	0.14
LDLRAD4	18	22	4	0.14
P3H2	3	12	9	0.14
ZNF93	19	28	6	0.14
RFPL4A	19	36	7	0.14
GAS8	16	34	14	0.14
TOM1L2	17	8	5	0.14
CXCL2	4	14	4	0.14
PPARG	3	5	2	0.14
OR1N1	9	9	3	0.14
OR52H1	11	10	3	0.14
DMXL2	15	43	18	0.14
IL21R	16	21	7	0.14
SPR	2	5	2	0.14
PLCH1	3	15	10	0.14
RFWD3	16	6	4	0.14
AHR	7	8	3	0.14
OR5C1	9	9	6	0.14
SORL1	11	83	21	0.14
TXNDC11	16	54	11	0.14
TENM2	5	64	23	0.14
DSPP	4	79	22	0.14
ABCA3	16	49	24	0.14
SOAT1	1	15	4	0.14
SMC5	9	11	3	0.14
KRT8	12	25	7	0.14
IL17RA	22	26	14	0.14
UGT2B11	4	32	13	0.14
HNRNPDL	4	24	7	0.14
MT1M	16	6	3	0.14
SDCBP2	20	9	5	0.14
PMM2	16	12	3	0.14
TBC1D32	6	49	14	0.14
DVL2	17	21	7	0.14
USP31	16	53	14	0.14
ECD	10	17	6	0.14
TIAF1	17	5	2	0.14
LCP2	5	22	9	0.14
RRM2	2	7	4	0.14
ESRP2	16	29	10	0.14
RALGAPA2	20	17	15	0.14
ZSCAN5B	19	39	6	0.14
ZNF790	19	9	6	0.14
GATD3B	21	13	2	0.14
SETD7	4	9	4	0.14
HAS3	16	6	3	0.14
FIGNL1	7	13	8	0.14
BIN2	12	15	6	0.14
MAL2	8	9	2	0.14
TUBB6	18	6	3	0.14
FAM72B	1	8	2	0.14
DNAI2	17	31	8	0.14
TUBA3E	2	10	7	0.14
KDM5B	1	52	22	0.14
GNGT2	17	21	4	0.14
MTERF1	7	8	5	0.14
FYTTD1	3	8	3	0.14
CIB3	19	10	3	0.14
ST18	8	48	10	0.14
IL32	16	32	6	0.14
ZBED4	22	39	12	0.14
SEMA3F	3	9	7	0.14
OSR2	8	13	3	0.15
HTR6	1	16	9	0.15
PCYOX1L	5	7	5	0.15
PLA2G12A	4	16	4	0.15
SIPA1L2	1	115	28	0.15
NANS	9	16	5	0.15
CRYM	16	19	3	0.15
PRX	19	37	16	0.15
AIFM3	22	44	11	0.15
PLOD1	1	42	8	0.15
DNAJC22	12	27	7	0.15
SLC25A25	9	29	5	0.15
CLOCK	4	9	5	0.15
NR1H4	12	20	4	0.15
COLEC12	18	30	7	0.15
FCGBP	19	201	78	0.15
SAXO1	9	13	4	0.15
ZDBF2	2	90	23	0.15
DOK3	5	8	5	0.15
RREB1	6	61	28	0.15
SHANK2	11	87	25	0.15
FUT9	6	7	5	0.15
NADK2	5	11	4	0.15
PARPBP	12	20	5	0.15
KDF1	1	20	5	0.15
SNRNP200	2	42	14	0.15
SCCPDH	1	19	4	0.15
KCNJ1	11	29	5	0.15
NAGS	17	17	4	0.15
TELO2	16	28	15	0.15
AKR1C3	10	7	4	0.15
DCBLD2	3	20	14	0.15
TFPI2	7	26	3	0.15
NCR2	6	17	3	0.15
LLGL1	17	20	15	0.15
CHST2	3	50	14	0.15
FAAP20	1	23	5	0.15
PAPOLB	7	26	5	0.15
CD2	1	19	4	0.15
OR10H5	19	12	4	0.15
FLOT2	17	6	4	0.15
FBXW12	3	29	5	0.15
PRG3	11	5	4	0.15
C1orf174	1	44	4	0.15
SMG6	17	51	15	0.15
XPR1	1	17	7	0.15
PMEL	12	6	6	0.15
GSK3A	19	10	3	0.15
CNTROB	17	24	10	0.15
CX3CL1	16	21	5	0.15
WDR19	4	30	13	0.15
RTP4	3	23	3	0.15
NDST3	4	13	4	0.15
APOC4-APOC2	19	12	2	0.15
SLX4IP	20	22	5	0.15
SMPDL3B	1	31	5	0.15
NTF4	19	28	8	0.15
SEPTIN9	17	20	9	0.15
FAM181B	11	36	9	0.15
CERCAM	9	44	14	0.15
PPP2R1B	11	40	7	0.15
CDT1	16	12	8	0.15
RMC1	18	7	6	0.15
TRAK1	3	45	10	0.15
ADGRG1	16	26	14	0.15
SPZ1	5	22	4	0.15
KRT38	17	28	8	0.15
FPGS	9	13	4	0.15
SLC7A11	4	25	6	0.15
ZNF426	19	10	7	0.15
USP39	2	9	4	0.15
CBX6	22	31	7	0.15
UBN1	16	11	8	0.15
HIVEP3	1	45	31	0.15
GJA9	1	6	5	0.15
HSP90AA1	14	23	11	0.15
TMEM106A	17	5	2	0.15
TMEM120A	7	23	7	0.15
OR4K17	14	23	6	0.15
ALKBH5	17	7	7	0.15
TG	8	104	33	0.15
KCNQ3	8	15	8	0.15
HRH1	3	43	11	0.15
FLCN	17	17	9	0.15
OR8S1	12	28	6	0.15
OAF	11	13	6	0.15
PHGDH	1	23	8	0.15
PIEZO2	18	87	31	0.15
LDLRAP1	1	11	5	0.15
CYTIP	2	13	3	0.15
CLIC6	21	25	11	0.15
FCMR	1	9	5	0.15
LRRC28	15	13	3	0.15
TMEM88	17	9	8	0.15
ACSF3	16	27	10	0.15
CCT8	21	31	6	0.15
ZC3H12A	1	33	9	0.15
PNPLA5	22	9	5	0.15
CRTAM	11	15	5	0.15
SLC5A11	16	43	13	0.15
OR2D2	11	6	2	0.15
POU2F1	1	17	7	0.15
GALNT11	7	34	7	0.15
ANGPTL2	9	7	5	0.15
SPNS2	17	15	14	0.15
LRRIQ4	3	25	7	0.15
STARD5	15	14	4	0.15
TRIM51	11	22	8	0.15
ABHD15	17	21	13	0.15
FLT3	13	14	4	0.15
EXOSC9	4	23	4	0.15
TOX3	16	23	6	0.15
TBX6	16	30	9	0.15
CELSR2	1	72	30	0.15
TARS2	1	20	7	0.15
PLA2G6	22	35	13	0.15
ITIH3	3	25	9	0.15
PARP1	1	36	10	0.15
RIMS1	6	38	14	0.15
KITLG	12	14	5	0.15
VSTM5	11	11	3	0.15
DHX40	17	12	3	0.15
HMOX1	22	9	4	0.15
MAP4K2	11	46	11	0.15
MPL	1	14	8	0.15
NECAB2	16	16	7	0.15
FRAT2	10	7	3	0.15
FAM3D	3	22	5	0.15
ZYG11A	1	26	9	0.15
CANX	5	56	10	0.15
GALNT10	5	20	6	0.15
PNN	14	39	5	0.15
NPBWR1	8	13	5	0.15
RASSF1	3	19	7	0.15
HK1	10	22	11	0.16
LIPF	10	7	3	0.16
NPHP3	3	16	5	0.16
MCHR2	6	16	3	0.16
HSD11B1	1	13	3	0.16
LRRC4C	11	13	5	0.16
SLC25A18	22	10	2	0.16
PDCL	9	5	3	0.16
TMEM69	1	7	3	0.16
AGBL2	11	23	10	0.16
ANGPT1	8	13	6	0.16
GRK1	13	6	4	0.16
DCPS	11	10	7	0.16
KLB	4	34	11	0.16
DHRS9	2	26	4	0.16
ARHGAP33	19	16	11	0.16
KMT5B	11	26	6	0.16
CLCN2	3	41	10	0.16
ENKUR	10	20	5	0.16
ZNF319	16	14	4	0.16
DMRTC2	19	13	4	0.16
NSMAF	8	15	6	0.16
EPHB2	1	20	12	0.16
MTMR6	13	21	3	0.16
IGSF9	1	26	13	0.16
CITED4	1	8	2	0.16
PCDHGA5	5	15	6	0.16
CCDC110	4	21	8	0.16
SLC25A12	2	9	4	0.16
USP25	21	13	7	0.16
SNX1	15	28	8	0.16
UNC13C	15	32	19	0.16
NETO1	18	15	4	0.16
SH2D6	2	7	4	0.16
CACNB4	2	5	5	0.16
RRAS	19	17	3	0.16
WEE1	11	36	6	0.16
ANLN	7	12	8	0.16
COA7	1	13	3	0.16
ZFP62	5	5	5	0.16
ETNK1	12	12	3	0.16
TSC22D2	3	15	10	0.16
PGBD5	1	22	5	0.16
CDKL3	5	27	5	0.16
LIN9	1	14	2	0.16
C4orf50	4	39	14	0.16
SLC26A9	1	30	14	0.16
AKAP13	15	90	32	0.16
CCDC154	16	28	10	0.16
AOC2	17	43	13	0.16
OR5B12	11	10	6	0.16
ELP3	8	20	6	0.16
RARG	12	6	5	0.16
XRCC1	19	16	8	0.16
PCDHA5	5	14	5	0.16
LGR5	12	28	6	0.16
ZNRF3	22	12	6	0.16
SCAF1	19	67	26	0.16
LRTM1	3	17	3	0.16
ADPRHL1	13	15	6	0.16
SPNS1	16	30	13	0.16
GP5	3	25	8	0.16
IVL	1	99	23	0.16
GRIN2A	16	28	13	0.16
DPP7	9	32	8	0.16
IQCH	15	36	12	0.16
OR13C3	9	23	2	0.16
PCDHB8	5	27	14	0.16
ZNF25	10	8	2	0.16
RAD51AP2	2	33	8	0.16
ATP10D	4	24	12	0.16
DDX43	6	8	4	0.16
LY75-CD302	2	81	23	0.16
ABCC3	17	53	12	0.16
TRMU	22	18	6	0.16
TRPM4	19	71	14	0.16
BOK	2	32	6	0.16
KRT10	17	62	15	0.16
PHKB	16	35	13	0.16
FAM78B	1	12	3	0.16
FOLR2	11	7	5	0.16
TRIM35	8	13	6	0.16
LMAN2	5	13	7	0.16
AP5B1	11	25	9	0.16
GOLGA6C	15	29	12	0.16
LRRTM4	2	11	3	0.16
ZC3H4	19	33	22	0.16
MAP4	3	28	11	0.16
LRRC53	1	20	10	0.16
C2CD2L	11	12	8	0.16
OR4K13	14	7	2	0.16
BLVRB	19	31	10	0.16
KCND2	7	8	3	0.16
CLEC4A	12	9	3	0.16
IMPG1	6	11	8	0.16
CPEB4	5	5	3	0.16
MSRB2	10	8	4	0.16
JMJD1C	10	50	18	0.16
EEF1A1	6	14	2	0.16
POGLUT3	11	24	8	0.16
AGMO	7	39	8	0.16
LIN7B	19	7	4	0.16
MIB2	1	63	29	0.16
TNFSF18	1	10	2	0.16
SYPL2	1	11	5	0.16
DNAH17	17	175	59	0.16
ZSCAN5C	19	32	8	0.16
SLC16A9	10	13	4	0.16
TRARG1	17	11	5	0.16
MESP1	15	5	2	0.16
KCNA10	1	32	11	0.17
SHOC1	9	93	13	0.17
HSF2BP	21	6	2	0.17
ZNF83	19	33	10	0.17
CKM	19	42	5	0.17
GPRIN3	4	18	8	0.17
ABTB2	11	25	14	0.17
OR2C1	16	10	2	0.17
RTN3	11	35	10	0.17
ASRGL1	11	21	4	0.17
FAM214A	15	36	10	0.17
LY75	2	81	23	0.17
AARS1	16	27	7	0.17
CAPN2	1	37	10	0.17
TBC1D8	2	37	11	0.17
ARHGEF11	1	53	15	0.17
RIOK3	18	15	6	0.17
BPIFA2	20	11	4	0.17
TLX1	10	5	3	0.17
GPBP1L1	1	8	6	0.17
APBA3	19	44	16	0.17
NIBAN3	19	21	12	0.17
CNTRL	9	58	19	0.17
PNMT	17	9	5	0.17
MARCHF7	2	31	9	0.17
TMEM44	3	18	11	0.17
PRPF19	11	13	4	0.17
HAGH	16	11	5	0.17
BIRC8	19	25	3	0.17
LTB4R2	14	18	8	0.17
ELP1	9	23	13	0.17
PATE2	11	11	2	0.17
TRIM77	11	7	4	0.17
MRTFA	22	13	10	0.17
SHMT1	17	16	3	0.17
SNX17	2	19	7	0.17
PDIA4	7	55	12	0.17
THBS1	15	37	10	0.17
SLC36A2	5	19	6	0.17
OR2T34	1	18	7	0.17
CEP78	9	19	7	0.17
BHLHE22	8	20	5	0.17
FANCL	2	9	4	0.17
ZSCAN10	16	27	12	0.17
TRIM61	4	15	5	0.17
CLEC16A	16	46	12	0.17
FAAP100	17	75	14	0.17
PLEKHH3	17	9	4	0.17
MBD3L2	19	19	3	0.17
MICU3	8	23	6	0.17
KLHDC8B	3	6	2	0.17
NUP43	6	12	3	0.17
KCNN3	1	28	9	0.17
SLC26A5	7	15	6	0.17
CHERP	19	7	4	0.17
ADPRM	17	32	6	0.17
TAOK2	16	27	12	0.17
TTC1	5	8	3	0.17
PSD2	5	11	7	0.17
NT5C1A	1	67	13	0.17
LCOR	10	8	2	0.17
TMEM144	4	19	7	0.17
C4BPA	1	9	2	0.17
PHF13	1	8	5	0.17
USP7	16	12	6	0.17
CORO2B	15	11	3	0.17
SPHK1	17	32	6	0.17
ERF	19	9	4	0.17
FAHD2B	2	23	5	0.17
TLE5	19	14	2	0.17
TP53RK	20	5	2	0.17
TPGS2	18	5	3	0.17
FFAR2	19	10	6	0.17
CCDC8	19	11	5	0.17
SP3	2	7	6	0.17
HYAL3	3	16	6	0.17
PRKG1	10	8	2	0.17
HAAO	2	18	7	0.17
ZFYVE1	14	7	5	0.17
MYH8	17	65	17	0.17
GLDC	9	31	13	0.17
OR4D6	11	92	9	0.17
NCLN	19	25	10	0.17
PARK7	1	14	5	0.17
DRICH1	22	18	2	0.17
WNT2	7	14	4	0.17
WFDC5	20	5	3	0.17
PRICKLE4	6	8	3	0.17
SLC14A2	18	28	10	0.17
SYT8	11	21	9	0.17
ENDOV	17	22	7	0.17
GPRIN1	5	21	6	0.17
H6PD	1	45	17	0.17
MMP26	11	16	2	0.17
RHBDD2	7	12	6	0.17
SRMS	20	24	12	0.17
TEX15	8	91	24	0.17
LPXN	11	5	4	0.17
MS4A12	11	12	4	0.17
ESPL1	12	22	14	0.17
CSNK2A3	11	14	9	0.18
OXNAD1	3	12	6	0.18
OR51E1	11	17	6	0.18
KIAA1549	7	18	11	0.18
ANKRD17	4	16	9	0.18
CEP152	15	51	15	0.18
KLRF2	12	11	3	0.18
PRAMEF2	1	65	20	0.18
SLC38A10	17	41	14	0.18
TMEM273	10	13	4	0.18
COPA	1	10	8	0.18
TBX20	7	10	3	0.18
SOS2	14	26	9	0.18
A2M	12	26	11	0.18
PANX2	22	8	7	0.18
POLR3B	12	9	7	0.18
MEX3D	19	23	9	0.18
ZNF655	7	7	4	0.18
TNFAIP2	14	32	9	0.18
ZNF662	3	31	6	0.18
HYAL1	3	12	5	0.18
SLAMF7	1	12	2	0.18
RPS6KA4	11	35	9	0.18
DRAM2	1	11	4	0.18
ZNF337	20	14	9	0.18
WWTR1	3	9	3	0.18
ARHGAP17	16	28	13	0.18
TINAG	6	29	3	0.18
TH	11	35	10	0.18
CD200R1	3	15	4	0.18
PCDHGB7	5	13	6	0.18
ZSCAN22	19	29	9	0.18
METTL9	16	7	2	0.18
TRMT1	19	10	7	0.18
C20orf141	20	23	6	0.18
CPA6	8	8	6	0.18
VIL1	2	24	8	0.18
BCAR1	16	33	11	0.18
COL5A3	19	60	21	0.18
CC2D2A	4	43	17	0.18
UTP4	16	10	2	0.18
COG8	16	6	4	0.18
TRMT10A	4	10	4	0.18
NCAPG2	7	45	9	0.18
ADGRG7	3	37	16	0.18
COQ4	9	9	4	0.18
AFDN	6	68	15	0.18
SLC45A2	5	12	3	0.18
DPEP2	16	16	7	0.18
SYCP1	1	66	12	0.18
HIPK3	11	23	6	0.18
SLC35D1	1	11	5	0.18
BRAP	12	23	4	0.18
UAP1	1	17	7	0.18
SELENOM	22	7	3	0.18
PCGF3	4	57	12	0.18
PCDHA9	5	29	10	0.18
ZNF546	19	33	13	0.18
SETMAR	3	21	9	0.18
SGK1	6	14	9	0.18
OR11H4	14	21	6	0.18
IRS1	2	36	17	0.18
KIAA0100	17	51	19	0.18
SCNN1D	1	64	25	0.18
POU2F2	19	6	2	0.18
LARGE1	22	26	9	0.18
MMS19	10	26	12	0.18
ZNF229	19	37	10	0.18
FAM117B	2	15	7	0.18
IFT74	9	16	9	0.18
APEX1	14	19	6	0.18
ARHGAP19	10	26	6	0.18
ARHGAP19-SLIT1	10	26	6	0.18
GABRP	5	15	4	0.18
ERVK3-1	19	22	3	0.18
NIPAL4	5	7	6	0.18
TMEM109	11	26	4	0.18
[truncated: 9,957 more rows]

## Sheet: SD8
	STROKE
GENE	CHR	CMAC	NVAR	P-value
ANK1	8	247	24	2.94e-06
CLEC4M	19	13	10	4.85e-06
GCDH	19	6	6	8.42e-06
APOBEC4	1	170	8	1.18e-05
SLC18A2	10	13	3	1.40e-05
MAP3K12	12	22	7	1.45e-05
TARBP2	12	6	2	2.06e-05
MTRNR2L7	10	10	2	2.78e-05
UTS2	1	26	2	2.91e-05
ARPC5	1	44	4	5.06e-05
FNDC9	5	6	5	6.71e-05
SLITRK6	13	48	5	1.00e-04
MBD1	18	5	3	1.43e-04
ARPC3	12	5	2	1.52e-04
MED17	11	24	9	1.62e-04
CDK5	7	7	5	1.75e-04
SNX4	3	5	2	1.90e-04
FOXO1	13	7	2	2.24e-04
OR4N5	14	6	3	2.75e-04
EFNA4	1	23	6	2.83e-04
RGL1	1	97	7	3.46e-04
RAD21	8	14	4	4.47e-04
E2F4	16	6	6	4.94e-04
XYLB	3	34	8	5.59e-04
ZNF114	19	40	9	6.54e-04
TMEM220	17	12	3	6.80e-04
MPL	1	61	9	8.00e-04
ACAP1	17	27	9	8.25e-04
SPATA7	14	8	5	8.56e-04
PCDHGA10	5	30	10	8.74e-04
NPHP1	2	103	5	8.80e-04
THRSP	11	22	3	9.24e-04
FASTK	7	69	7	9.72e-04
UCP1	4	10	4	1.11e-03
CDH1	16	53	13	1.19e-03
AKAP5	14	7	3	1.21e-03
ZC3H4	19	113	24	1.27e-03
PDK4	7	38	2	1.41e-03
STAG1	3	8	7	1.44e-03
LRRC42	1	8	3	1.48e-03
ARHGAP21	10	54	16	1.49e-03
OR13C8	9	88	4	1.53e-03
FIGNL2	12	17	8	1.54e-03
ZNF570	19	5	3	1.63e-03
DNAJC3	13	12	5	1.79e-03
C1QTNF12	1	7	5	1.79e-03
TMBIM4	12	7	3	1.85e-03
LYPLAL1	1	7	4	1.90e-03
KIF19	17	90	13	1.95e-03
C10orf67	10	32	12	2.04e-03
NR5A1	9	17	3	2.07e-03
ZFHX4	8	347	34	2.07e-03
CCNA1	13	74	5	2.07e-03
PLAUR	19	7	5	2.08e-03
MOGAT3	7	5	2	2.11e-03
RINL	19	9	8	2.16e-03
SGPP2	2	7	4	2.16e-03
CAMKK2	12	36	6	2.20e-03
ERCC4	16	152	16	2.28e-03
PCP4L1	1	58	3	2.38e-03
GOLGA6B	15	264	27	2.42e-03
SGSM1	22	149	11	2.43e-03
DNM1	9	72	6	2.47e-03
BTBD17	17	6	3	2.49e-03
MANSC4	12	6	3	2.73e-03
KCNK2	1	17	6	2.78e-03
PDCD2	6	16	4	2.85e-03
KLHL17	1	57	15	2.91e-03
GLTP	12	8	4	3.02e-03
SLF1	5	43	12	3.09e-03
NSD3	8	54	12	3.19e-03
OXA1L	14	20	7	3.22e-03
OR4D11	11	362	12	3.26e-03
LAMC2	1	297	20	3.37e-03
SPRN	10	44	3	3.40e-03
ITGA7	12	205	16	3.45e-03
REG3G	2	9	4	3.51e-03
OPN4	10	94	4	3.56e-03
FAM72D	1	5	2	3.60e-03
RMDN1	8	12	4	3.81e-03
SPAG4	20	9	2	3.88e-03
CFAP53	18	71	3	4.04e-03
GIPR	19	24	9	4.12e-03
TES	7	56	4	4.19e-03
ZNF428	19	24	4	4.22e-03
CSN3	4	6	2	4.33e-03
ZBTB14	18	13	2	4.39e-03
HLF	17	19	4	4.48e-03
RUBCNL	13	19	8	4.49e-03
LPCAT3	12	31	2	4.53e-03
C8B	1	239	8	4.53e-03
OR5H2	3	24	7	4.65e-03
MICALL2	7	127	26	4.68e-03
SOX11	2	25	2	4.78e-03
PARP16	15	6	4	4.86e-03
DUSP16	12	137	8	4.88e-03
PRR34	22	5	5	4.96e-03
CD109	6	221	21	5.11e-03
TCIRG1	11	43	16	5.15e-03
SETX	9	286	25	5.21e-03
JARID2	6	59	9	5.29e-03
APBA1	9	32	5	5.31e-03
BCL7C	16	14	7	5.36e-03
NARF	17	122	7	5.39e-03
BLACE	7	68	8	5.44e-03
CER1	9	30	2	5.49e-03
DSCAM	21	74	14	5.51e-03
WDR20	14	49	5	5.75e-03
WFDC8	20	116	3	5.96e-03
ADCY5	3	50	12	5.98e-03
TRIM65	17	22	12	6.07e-03
FAM174A	5	35	5	6.11e-03
LZTS3	20	10	9	6.13e-03
TMEM132D	12	191	21	6.43e-03
UGT1A8	2	19	5	6.48e-03
SCFD2	4	20	7	6.82e-03
NDUFV1	11	34	4	6.93e-03
SPINK13	5	40	2	6.99e-03
DTWD1	15	20	3	7.08e-03
SP100	2	10	4	7.13e-03
SAMD14	17	47	2	7.18e-03
PARP15	3	53	5	7.32e-03
PRKAR1B	7	6	4	7.39e-03
ZHX3	20	26	9	7.41e-03
CCBE1	18	7	6	7.50e-03
ERBB2	17	92	11	7.55e-03
CCT8L2	22	71	10	7.57e-03
TBX15	1	50	8	7.61e-03
DNAJC21	5	80	8	7.70e-03
ZNF486	19	72	10	7.73e-03
PHTF2	7	38	5	7.73e-03
KRT38	17	110	10	7.78e-03
TRIM48	11	90	10	8.14e-03
CNTN3	3	114	13	8.16e-03
HTN1	4	8	2	8.19e-03
TM4SF20	2	72	2	8.24e-03
SLC5A3	21	24	8	8.43e-03
SFRP4	7	15	4	8.53e-03
HNF4A	20	107	4	8.66e-03
LHX8	1	98	4	8.74e-03
PKP4	2	28	13	8.87e-03
ADCY9	16	72	14	8.89e-03
CPEB2	4	161	14	9.15e-03
BSPRY	9	91	13	9.25e-03
RWDD3	1	12	4	9.46e-03
ARHGAP30	1	224	11	9.70e-03
KLHL10	17	15	7	9.84e-03
GTPBP1	22	80	4	9.86e-03
FFAR4	10	184	5	9.97e-03
SLC17A1	6	16	4	0.010
PSD3	8	138	12	0.011
TMEM241	18	6	4	0.011
DCPS	11	43	8	0.011
RPAP2	1	5	3	0.011
AMHR2	12	7	6	0.011
CCDC14	3	36	5	0.011
TFF1	21	33	3	0.011
SLC7A2	8	81	10	0.011
MET	7	194	18	0.012
ANXA2	15	12	4	0.012
LIF	22	8	6	0.012
RPLP2	11	7	3	0.012
KRT79	12	212	13	0.012
LBX2	2	11	3	0.012
ACO1	9	42	6	0.012
OR2C1	16	91	4	0.012
RPS20	8	7	3	0.012
NT5E	6	20	6	0.012
RSAD1	17	21	3	0.012
TNIP3	4	190	8	0.012
ANTXR2	4	17	2	0.012
OPRM1	6	79	8	0.013
ZNF134	19	98	8	0.013
TMEM107	17	22	2	0.013
MILR1	17	32	6	0.013
CSTL1	20	32	2	0.013
CASQ2	1	82	7	0.013
FBXO36	2	5	2	0.013
SYT10	12	70	5	0.013
ADGRE1	19	160	7	0.013
FAM83C	20	86	8	0.013
CCDC51	3	11	3	0.013
FKBP9	7	44	4	0.013
GNL3	3	70	7	0.013
RRP9	3	50	8	0.013
CTCF	16	6	4	0.013
BLVRA	7	99	5	0.013
ARL9	4	13	2	0.013
TRAP1	16	164	13	0.013
NDUFA8	9	5	3	0.013
MYO1C	17	204	24	0.013
RHPN2	19	161	19	0.013
TBC1D32	6	415	21	0.013
MST1	3	38	9	0.013
MARK3	14	11	9	0.013
CAMTA1	1	137	11	0.014
ACBD5	10	79	7	0.014
SYDE2	1	158	15	0.014
HAS1	19	32	11	0.014
MRPS12	19	40	4	0.014
TNPO3	7	5	5	0.014
GZMA	5	31	3	0.014
OR2T27	1	103	7	0.014
ALPK1	4	492	24	0.014
OR10G3	14	157	16	0.014
SERPINB6	6	35	3	0.014
RBM5	3	5	4	0.014
NOL12	22	12	4	0.014
KCNJ12	17	69	9	0.014
GRXCR2	5	131	6	0.014
TMEM203	9	17	2	0.014
ELSPBP1	19	58	5	0.014
OR2T35	1	17	6	0.015
TIMP4	3	7	5	0.015
RABGGTA	14	21	6	0.015
OR2A7	7	95	9	0.015
MFSD4A	1	59	5	0.015
C12orf73	12	57	3	0.015
GPR37L1	1	113	10	0.015
ADD2	2	37	7	0.015
TRIM14	9	8	5	0.015
PRSS45P	3	26	7	0.015
SGPL1	10	37	2	0.015
MRTFA	22	49	11	0.015
SLC27A1	19	22	9	0.015
TBC1D7	6	8	5	0.015
PARP8	5	6	3	0.015
MCM5	22	38	8	0.015
PDZRN4	12	177	14	0.016
APH1B	15	135	6	0.016
TCTEX1D4	1	33	3	0.016
MCM3	6	33	6	0.016
KIAA0100	17	170	21	0.016
OR51J1	11	83	7	0.016
FCGBP	19	688	91	0.016
NCKAP1L	12	55	5	0.016
CARMIL1	6	29	9	0.016
OTOGL	12	187	26	0.016
CMKLR1	12	79	7	0.016
ITGA1	5	63	8	0.016
L1TD1	1	64	7	0.016
SH3BP4	2	9	8	0.017
HOXB13	17	16	4	0.017
KRT6A	12	179	17	0.017
SERPINB9	6	24	3	0.017
DMBX1	1	7	6	0.017
AGO2	8	13	5	0.017
EDF1	9	9	3	0.017
CSH2	17	33	3	0.017
IL6ST	5	40	9	0.017
CUL7	6	220	22	0.017
P2RY14	3	33	4	0.017
RNF169	11	38	9	0.017
MCTP1	5	7	6	0.017
LRIT2	10	90	8	0.017
GALNT13	2	8	7	0.017
UBA5	3	11	3	0.017
KMT2C	7	630	49	0.018
CLCNKB	1	72	11	0.018
GALK1	17	39	6	0.018
PNLDC1	6	25	7	0.018
OR8I2	11	12	8	0.018
NBPF26	1	50	5	0.018
RAVER2	1	6	5	0.018
FAM182B	20	128	7	0.018
MYC	8	98	9	0.018
PWWP2B	10	80	9	0.018
OR52R1	11	9	3	0.018
TUBGCP6	22	206	37	0.018
XPNPEP3	22	27	6	0.018
OR13C2	9	80	7	0.019
FAM207A	21	64	5	0.019
C9orf64	9	8	3	0.019
ZNF443	19	286	13	0.019
COL11A1	1	62	15	0.019
ANXA8L1	10	17	2	0.019
MYH6	14	128	16	0.019
PIGQ	16	35	12	0.019
APOL3	22	15	7	0.019
GCN1	12	60	22	0.019
IQCN	19	219	24	0.019
SETD7	4	32	5	0.019
MAP3K10	19	147	19	0.019
MT4	16	191	3	0.019
ZNF705E	11	147	7	0.019
PDSS2	6	116	5	0.020
KAT5	11	5	4	0.020
AUNIP	1	47	6	0.020
TMPRSS3	21	112	6	0.020
DRC3	17	14	6	0.020
MARCHF7	2	316	14	0.020
PLD3	19	33	7	0.020
IKZF5	10	8	3	0.020
MAP1LC3B	16	5	2	0.020
OR11H2	14	113	15	0.020
TSPAN32	11	16	4	0.020
BCAS3	17	115	6	0.020
DEUP1	11	30	8	0.020
SCNN1A	12	80	13	0.020
OR5AS1	11	10	4	0.020
OTUD3	1	27	4	0.020
HIRA	22	17	5	0.021
ARHGEF5	7	365	27	0.021
NFASC	1	228	13	0.021
FADS6	17	85	7	0.021
RGS21	1	62	2	0.021
TYK2	19	85	18	0.021
THAP9	4	21	6	0.021
CD164	6	7	3	0.021
KIF5A	12	87	6	0.021
ACTRT2	1	13	3	0.021
DOCK5	8	72	16	0.021
MAD2L1	4	23	6	0.021
JAK2	9	41	12	0.021
CLDN20	6	64	3	0.021
EPB41L4B	9	16	9	0.021
OSCP1	1	83	2	0.021
IFFO2	1	24	4	0.021
UNC13A	19	133	8	0.021
KCNQ1	11	5	5	0.021
REXO5	16	45	5	0.021
ZBTB24	6	47	12	0.022
GALNT16	14	38	5	0.022
SRBD1	2	56	19	0.022
DYRK3	1	16	7	0.022
TF	3	52	8	0.022
ABI3BP	3	61	19	0.022
RRP8	11	66	11	0.022
PTPN14	1	181	13	0.022
CHEK2	22	88	11	0.023
TCHHL1	1	33	3	0.023
ADGRE3	19	158	11	0.023
AOPEP	9	91	4	0.023
DRD2	11	86	7	0.023
AP2B1	17	32	11	0.023
HOXC10	12	13	4	0.023
ALKBH7	19	9	4	0.023
SERPINB10	18	161	9	0.023
QRSL1	6	108	10	0.023
TCF25	16	65	11	0.023
PLEKHG1	6	55	5	0.023
EPYC	12	60	4	0.023
KIAA1586	6	9	6	0.023
COPRS	17	30	2	0.023
URB2	1	69	20	0.024
PRRT1B	9	108	5	0.024
GATB	4	11	6	0.024
SEC23A	14	17	9	0.024
PCDHA11	5	81	10	0.024
CLDN7	17	10	4	0.024
MTF1	1	87	6	0.024
OSBPL7	17	7	6	0.024
LPA	6	244	32	0.025
CCDC158	4	108	8	0.025
CEBPZOS	2	9	2	0.025
DDB2	11	6	3	0.025
DIPK1C	18	11	8	0.025
SH3BP2	4	29	13	0.025
PARP12	7	232	9	0.025
ORC6	16	8	2	0.025
MAP3K3	17	20	7	0.025
TIGD2	4	13	3	0.025
SLC7A13	8	154	7	0.025
SF3B2	11	14	7	0.026
MYOG	1	74	4	0.026
FAM72B	1	41	3	0.026
DCAF17	2	65	5	0.026
GBA3	4	134	6	0.026
SLC24A4	14	153	11	0.026
VASH2	1	34	5	0.026
TOPBP1	3	91	14	0.026
HLTF	3	171	13	0.026
ZNF804A	2	319	17	0.026
MYSM1	1	33	4	0.026
MYBPHL	1	140	10	0.026
BICRA	19	94	33	0.026
ZNF197	3	82	4	0.026
HPS5	11	165	13	0.026
SNAPIN	1	5	5	0.026
DPH1	17	103	8	0.027
GCA	2	33	3	0.027
ASPM	1	123	29	0.027
MVK	12	9	8	0.027
GOSR2	17	79	5	0.027
KIAA0040	1	19	4	0.027
TRMT6	20	6	4	0.027
SPTLC2	14	73	2	0.027
PLEKHA8	7	18	6	0.027
CYTIP	2	25	3	0.027
DSE	6	84	6	0.027
CRTAM	11	108	6	0.027
MCCC2	5	11	8	0.027
NAA16	13	36	5	0.027
CPZ	4	95	22	0.028
IQCB1	3	29	3	0.028
CXCR5	11	34	3	0.028
IGFL3	19	12	3	0.028
GINS3	16	22	2	0.028
ZNF506	19	18	5	0.028
EMILIN2	18	103	14	0.028
KLF14	7	12	4	0.028
SIPA1L1	14	128	10	0.028
BEND7	10	9	3	0.029
ZNF703	8	56	12	0.029
FAM229B	6	5	2	0.029
BIN1	2	59	5	0.029
ADRA1D	20	61	7	0.029
SLC2A9	4	99	6	0.029
ZNF391	6	43	4	0.029
ASB10	7	160	12	0.029
SPATA16	3	232	5	0.029
AIP	11	24	2	0.029
RBM23	14	63	5	0.029
ZNF101	19	198	10	0.030
TNFSF11	13	64	4	0.030
FAM76B	11	10	5	0.030
CRYGD	2	30	6	0.030
CCDC81	11	170	10	0.030
CD82	11	7	4	0.030
DVL1	1	94	14	0.030
LCMT1	16	8	6	0.030
AOC2	17	99	14	0.030
IGSF9	1	163	15	0.030
CEP295NL	17	45	5	0.031
NANOG	12	52	5	0.031
TSEN54	17	132	16	0.031
LARS1	5	113	17	0.031
TERF2IP	16	50	4	0.031
MARS2	2	7	6	0.031
DDX60L	4	277	20	0.031
SPATA22	17	45	5	0.031
HNRNPL	19	6	3	0.031
OR2M3	1	54	4	0.031
TAF6	7	35	7	0.031
EPB41L3	18	227	12	0.031
STX4	16	7	5	0.031
DNAH11	7	666	54	0.032
CRB2	9	103	18	0.032
CNIH4	1	7	3	0.032
FAM228B	2	65	6	0.032
PCDHGB7	5	25	7	0.032
DMXL2	15	115	20	0.032
DNASE1L2	16	106	9	0.032
CDKL3	5	78	6	0.032
KCNQ3	8	91	9	0.032
S100A2	1	88	4	0.032
IP6K3	6	11	7	0.032
COMT	22	142	12	0.033
LHPP	10	28	5	0.033
DHX58	17	170	12	0.033
SLC4A7	3	46	6	0.033
TPRX1	19	213	17	0.033
CFHR4	1	32	6	0.033
CLEC10A	17	55	8	0.033
FBXW12	3	113	6	0.033
AKAP8L	19	7	6	0.033
RBM27	5	9	4	0.033
ZNF738	19	12	2	0.034
CAPZA1	1	13	3	0.034
MON1B	16	60	7	0.034
CLPS	6	53	4	0.034
CNNM1	10	17	8	0.034
KPNA2	17	35	6	0.034
KMT2A	11	142	17	0.034
CAP2	6	57	5	0.034
PITPNA	17	29	4	0.035
NEIL2	8	5	4	0.035
FAM124A	13	18	6	0.035
NSRP1	17	58	6	0.035
BAZ2B	2	212	21	0.035
MINDY4	7	228	13	0.035
TOPAZ1	3	93	9	0.035
L3MBTL2	22	19	8	0.035
OR5D18	11	15	3	0.035
LCN6	9	51	6	0.035
ABHD3	18	31	7	0.035
PRR5	22	177	11	0.035
ARID4B	1	116	13	0.036
POGLUT2	13	53	5	0.036
NGF	1	30	2	0.036
POLR2B	4	52	11	0.036
DCUN1D2	13	7	3	0.036
SLC16A11	17	119	10	0.036
BNIP2	15	20	6	0.036
C4orf47	4	43	3	0.036
OPN3	1	7	5	0.036
BAIAP2	17	10	8	0.036
S1PR2	19	43	6	0.036
DMGDH	5	67	10	0.036
GRIA2	4	33	5	0.036
SMARCC1	3	7	7	0.036
SERPINB4	18	17	5	0.037
PMM1	22	16	7	0.037
GABBR2	9	6	3	0.037
PMFBP1	16	65	14	0.037
R3HDM2	12	62	7	0.037
DIS3L	15	31	10	0.037
HSP90AA1	14	78	12	0.037
PIEZO2	18	155	32	0.037
TRAPPC10	21	75	18	0.037
NPR1	1	89	10	0.037
RELL1	4	96	9	0.037
MASTL	10	39	8	0.037
OR5AK2	11	8	3	0.037
LHB	19	51	4	0.037
GPR156	3	67	11	0.038
PRRT4	7	94	15	0.038
EPPK1	8	607	91	0.038
OR2L5	1	94	5	0.038
BTRC	10	68	5	0.038
TAF5L	1	56	3	0.038
COL7A1	3	68	29	0.038
IL37	2	36	3	0.038
ZNF548	19	27	5	0.038
UGT1A5	2	5	5	0.038
DST	6	372	53	0.039
SNX2	5	5	3	0.039
RBM11	21	60	5	0.039
IL17C	16	9	7	0.039
CD8A	2	5	3	0.039
AZIN2	1	32	8	0.039
ITGB3	17	32	5	0.039
CCDC90B	11	63	7	0.039
SCGN	6	33	2	0.039
HTR6	1	46	10	0.039
RPL13A	19	29	2	0.039
BBIP1	10	5	3	0.040
NPNT	4	71	13	0.040
MAP3K6	1	184	17	0.040
ZSCAN18	19	59	13	0.040
PABPC1	8	441	30	0.040
TEAD2	19	9	5	0.040
CACNA1H	16	273	54	0.040
GOLGA8J	15	30	2	0.040
PKD1L3	16	198	26	0.040
MFSD1	3	59	4	0.040
PARD6A	16	49	4	0.040
CCDC63	12	46	10	0.040
CACNA1S	1	208	24	0.040
VEGFB	11	14	7	0.040
PKD2L2	5	6	5	0.040
SERPINA3	14	8	5	0.041
SQOR	15	7	7	0.041
FARP1	13	75	12	0.041
KRT76	12	95	12	0.041
C1orf185	1	8	5	0.041
B3GNT6	11	5	3	0.041
CPM	12	16	4	0.041
PLPPR5	1	5	3	0.041
TBC1D26	17	89	8	0.041
ZCCHC4	4	86	7	0.041
HSD17B14	19	208	12	0.041
FBXW8	12	27	10	0.041
ADAMTS20	12	112	12	0.042
SBK2	19	34	6	0.042
FGFBP1	4	40	5	0.042
DENND4B	1	34	14	0.042
RHEX	1	19	2	0.042
IFT88	13	79	8	0.042
CD63	12	12	6	0.042
EXOC8	1	11	7	0.042
ZNF883	9	59	3	0.042
CPA2	7	19	4	0.042
PAK2	3	64	5	0.042
SNAPC1	14	85	12	0.042
LMO7	13	415	26	0.042
TFCP2L1	2	20	5	0.042
ZNF844	19	213	11	0.042
GLIPR1L2	12	7	6	0.043
PHYHIP	8	39	2	0.043
CEP250	20	129	21	0.043
CCNI	4	8	6	0.043
CFAP58	10	84	12	0.043
CKMT2	5	30	4	0.043
P3H1	1	194	18	0.043
UCP2	11	97	7	0.043
NECTIN3	3	17	7	0.043
EFCC1	3	77	6	0.043
C1QTNF6	22	32	2	0.044
JRK	8	252	8	0.044
CLIP3	19	5	5	0.044
UQCRC2	16	5	2	0.044
SLC2A5	1	11	5	0.044
ZNF513	2	16	8	0.044
FUT7	9	103	5	0.044
RANBP9	6	19	8	0.044
NEURL4	17	240	22	0.045
MRPS27	5	82	2	0.045
UBAC1	9	56	6	0.045
OR6K6	1	48	3	0.045
ACER2	9	56	5	0.045
AADAC	3	19	5	0.045
RNF225	19	22	2	0.045
MTMR6	13	43	4	0.045
GPNMB	7	57	9	0.045
ZFP36L2	2	111	7	0.045
ICMT	1	15	2	0.045
TGFB1I1	16	38	5	0.045
CACNG6	19	83	3	0.045
AGA	4	105	5	0.045
S100A11	1	11	2	0.045
ZSWIM5	1	50	17	0.046
GNPAT	1	11	3	0.046
SYN3	22	29	8	0.046
KRT2	12	48	9	0.046
CIDEC	3	45	7	0.046
SCEL	13	22	8	0.046
ZBED2	3	34	5	0.046
THADA	2	180	26	0.046
EVX2	2	6	5	0.046
AKIP1	11	25	3	0.046
NUPR1	16	5	4	0.046
C12orf60	12	35	7	0.046
GPAT2	2	116	10	0.046
PCARE	2	236	25	0.046
ZC3H12A	1	187	11	0.046
UPK2	11	35	4	0.046
ERVFRD-1	6	52	8	0.046
CACNB2	10	106	11	0.046
STK16	2	17	3	0.047
SMPDL3B	1	43	5	0.047
NEK1	4	92	15	0.047
PDE4C	19	11	8	0.047
TFB2M	1	45	2	0.047
TNIP1	5	156	10	0.047
UQCRC1	3	33	7	0.047
COA7	1	44	4	0.047
AGO3	1	7	2	0.047
LRRN1	3	114	10	0.047
SPATA6	1	140	7	0.047
ECE1	1	64	13	0.047
NLRC3	16	198	21	0.047
SRSF9	12	39	2	0.047
NT5C3A	7	55	4	0.047
RB1	13	7	6	0.047
CSNK1G2	19	39	10	0.047
ZNF799	19	33	10	0.047
OR4C16	11	36	10	0.047
BSCL2	11	18	10	0.047
ZC2HC1B	6	10	2	0.047
PPARGC1B	5	194	14	0.047
CGB5	19	72	11	0.048
FBXO17	19	17	3	0.048
TEX44	2	58	9	0.048
NLRC5	16	230	20	0.048
METTL17	14	32	7	0.048
MARK2	11	69	5	0.048
ZNF518A	10	162	14	0.048
RAPGEF2	4	101	9	0.048
SLC35E2B	1	38	12	0.049
MGLL	3	36	6	0.049
ATMIN	16	154	10	0.049
CCDC168	13	759	70	0.049
PHC2	1	54	5	0.049
MME	3	60	11	0.050
YIPF2	19	59	9	0.050
DEF6	6	101	4	0.050
CFAP97	4	51	5	0.050
RSPO1	1	67	5	0.050
CELSR2	1	286	34	0.050
SEC63	6	155	8	0.050
MTHFD1	14	52	5	0.050
SNX1	15	87	9	0.051
DHX37	12	256	23	0.051
SRGAP1	12	62	9	0.051
GPR137C	14	41	5	0.051
IGFALS	16	19	11	0.051
L3MBTL3	6	7	7	0.051
POLR3D	8	11	5	0.051
EMC4	15	5	3	0.051
AOC3	17	52	16	0.051
ITGA3	17	93	10	0.051
RFWD3	16	45	5	0.051
CAPNS1	19	23	4	0.051
COMP	19	85	8	0.052
TCEANC2	1	61	3	0.052
PEMT	17	7	5	0.052
CRYBG1	6	219	26	0.052
GRK4	4	137	9	0.052
WFDC5	20	59	4	0.052
PARP10	8	183	18	0.052
CDH8	16	9	5	0.052
CTNND1	11	20	9	0.052
ST6GALNAC2	17	94	5	0.052
FLT3LG	19	12	7	0.052
KPNA4	3	5	2	0.052
SNUPN	15	45	5	0.052
PAQR5	15	14	3	0.052
CARD11	7	25	12	0.052
COL28A1	7	204	16	0.052
KRT32	17	171	16	0.052
NPIPB15	16	114	14	0.052
HSPA12A	10	103	12	0.052
PDK1	2	17	6	0.052
RANBP17	5	72	11	0.053
SLC26A3	7	148	6	0.053
TRIM68	11	60	6	0.053
SPATA31D1	9	517	33	0.053
PBX4	19	23	3	0.053
ARHGEF16	1	152	11	0.053
EIF2B4	2	118	7	0.053
DRD5	4	27	7	0.053
SMURF1	7	7	7	0.053
SREBF2	22	24	12	0.054
RASGRP4	19	127	13	0.054
TMEM230	20	26	5	0.054
SH3TC1	4	242	29	0.054
PPP1R2B	5	11	2	0.054
TGM4	3	116	12	0.054
HRC	19	51	14	0.054
SPOCK1	5	27	5	0.054
KAT6A	8	167	16	0.054
ANKRD55	5	80	8	0.054
GJB3	1	28	4	0.054
SNX20	16	31	4	0.054
SCRN1	7	143	8	0.054
DEDD	1	6	2	0.054
SERPINB5	18	100	4	0.054
ESPN	1	36	10	0.054
ASPHD2	22	56	2	0.054
LSR	19	114	10	0.054
TCHH	1	367	66	0.054
SV2C	5	16	8	0.054
ZNF211	19	28	3	0.054
ZNF367	9	31	2	0.055
MCEE	2	48	4	0.055
PEAK1	15	73	7	0.055
DCC	18	158	16	0.055
SLC44A2	19	32	10	0.055
LGALS14	19	83	3	0.055
COL9A1	6	39	10	0.055
PCBP1	2	24	3	0.055
ARL8B	3	22	5	0.055
TTLL5	14	93	18	0.055
PTGS1	9	123	11	0.055
PPDPFL	8	28	3	0.056
ZDHHC18	1	5	5	0.056
NKX3-1	8	6	2	0.056
TMEM130	7	42	5	0.056
ROPN1B	3	59	5	0.056
MGAT3	22	12	4	0.056
FBXO39	17	79	9	0.056
WIPI2	7	88	4	0.056
TAS2R40	7	58	2	0.056
OR7G3	19	98	4	0.056
WDR83	19	39	6	0.056
DOLPP1	9	53	2	0.056
PEG3	19	139	26	0.056
IL12RB2	1	98	10	0.056
LIG1	19	92	14	0.056
ANKUB1	3	9	5	0.056
B3GLCT	13	67	4	0.057
COL1A2	7	31	7	0.057
LEFTY2	1	69	6	0.057
MYL12A	18	8	2	0.057
IGSF22	11	271	29	0.057
DMP1	4	55	7	0.057
ISM1	20	95	3	0.057
CCDC9B	15	79	9	0.057
CEP97	3	17	5	0.057
GALR3	22	13	6	0.057
OTOG	11	222	27	0.058
ZNF684	1	144	6	0.058
FAM220A	7	90	6	0.058
CNDP2	18	11	4	0.058
C4orf17	4	6	3	0.058
TMEM145	19	27	7	0.058
ATXN1	6	161	19	0.058
SDR16C5	8	18	4	0.058
PLEKHN1	1	81	14	0.058
ZNF549	19	58	4	0.058
RAB21	12	29	4	0.058
ZFAT	8	44	10	0.059
UFC1	1	42	2	0.059
ZNF124	1	54	5	0.059
GTF2A1L	2	6	2	0.059
THBS4	5	85	11	0.059
DUSP15	20	13	3	0.059
CENPBD1	16	28	4	0.059
TBCD	17	73	4	0.059
EMB	5	29	2	0.059
TRIM35	8	60	8	0.059
LMBRD1	6	18	5	0.059
CDKL4	2	5	2	0.059
SFSWAP	12	206	17	0.060
POLR1A	2	93	8	0.060
CHPT1	12	18	3	0.060
AMOTL2	3	92	15	0.060
OLAH	10	6	4	0.060
ATP1A2	1	14	7	0.060
LAMC3	9	202	29	0.060
NLRC4	2	44	5	0.060
TSSK2	22	35	4	0.060
YRDC	1	5	3	0.060
CD8B	2	65	7	0.060
TRIM60	4	37	8	0.060
MLH1	3	33	11	0.061
ZNF507	19	98	8	0.061
CYP2J2	1	5	3	0.061
FAM149A	4	78	11	0.061
TLL2	10	79	15	0.061
PPRC1	10	230	19	0.061
MCC	5	227	20	0.061
FLNB	3	112	33	0.061
GALNT17	7	5	4	0.061
NPPB	1	68	2	0.061
DDIT3	12	10	4	0.061
CD58	1	11	2	0.061
PKD2L1	10	133	10	0.061
ERBIN	5	102	11	0.061
CYB5D1	17	38	4	0.061
PAPPA2	1	48	16	0.061
PRR25	16	243	8	0.061
SLC39A9	14	75	3	0.061
NTRK1	1	178	17	0.061
ADAD2	16	131	15	0.061
CCNK	14	44	10	0.061
NATD1	17	60	3	0.062
NEB	2	833	89	0.062
KCNMB1	5	16	7	0.062
ZNF586	19	35	7	0.062
LTBP1	2	169	19	0.062
ALMS1	2	358	42	0.062
ZNF577	19	6	5	0.062
ALDOA	16	27	7	0.062
GALNT9	12	18	7	0.062
DYNC1I1	7	75	4	0.062
ZBED5	11	80	4	0.062
DCXR	17	88	10	0.063
ABCB9	12	23	9	0.063
UPK1B	3	33	3	0.063
CCN1	1	21	6	0.063
SMARCA4	19	34	8	0.063
CACNA1E	1	87	20	0.063
CACNG8	19	34	4	0.063
BEAN1	16	58	5	0.063
XRCC1	19	89	9	0.063
S100A7	1	99	3	0.063
PIP4K2C	12	13	3	0.063
DONSON	21	53	6	0.064
VSTM2L	20	34	7	0.064
MTRNR2L8	11	81	7	0.064
PRSS48	4	5	2	0.064
ZBTB7C	18	65	8	0.064
ZSCAN25	7	22	8	0.064
PAK1IP1	6	111	3	0.064
CTNNA3	10	148	11	0.064
SCNN1G	16	32	10	0.064
ZNF544	19	237	24	0.064
OR2T12	1	229	23	0.064
PPHLN1	12	12	5	0.064
AGXT	2	56	10	0.064
CDK11A	1	58	10	0.065
CABYR	18	12	4	0.065
FOXD4L5	9	113	18	0.065
LSS	21	6	3	0.065
NUDT16	3	26	3	0.065
WDR55	5	20	4	0.065
COL4A3	2	365	14	0.065
ZADH2	18	126	6	0.065
B9D2	19	7	2	0.065
SUSD4	1	15	6	0.065
FAM163B	9	11	8	0.065
PPP1R1B	17	74	4	0.065
CBWD6	9	104	5	0.065
ATR	3	122	25	0.066
EPHA6	3	36	14	0.066
JHY	11	23	7	0.066
RBFA	18	38	3	0.066
ACAD9	3	162	7	0.066
HYPK	15	46	2	0.066
PRSS16	6	58	4	0.066
HMG20B	19	71	5	0.066
ZNF431	19	38	4	0.066
OTOA	16	194	10	0.066
GOLPH3L	1	14	8	0.066
CDC123	10	6	2	0.066
MRGPRX3	11	73	4	0.066
UROS	10	25	4	0.066
LMNB2	19	59	8	0.067
RC3H1	1	99	11	0.067
DNAJC14	12	8	3	0.067
SETD3	14	5	4	0.067
LPAR5	12	8	6	0.067
AATK	17	80	23	0.067
SP9	2	26	5	0.067
TCAF1	7	32	9	0.067
TUBE1	6	40	5	0.067
STK31	7	23	11	0.067
NBPF11	1	201	29	0.067
AURKB	17	19	4	0.067
DES	2	31	4	0.067
ZNF592	15	32	8	0.067
ARMC10	7	17	2	0.067
GOLGA6C	15	231	18	0.068
TMEM267	5	36	5	0.068
VCAN	5	116	19	0.068
OR4K2	14	6	3	0.068
RNF19B	1	28	10	0.068
ATOH7	10	46	4	0.068
HTR3D	3	235	8	0.068
ASB3	2	41	8	0.068
GPR75-ASB3	2	41	8	0.068
PHF12	17	98	9	0.068
KCNQ2	20	27	8	0.068
RBP1	3	59	7	0.068
ICAM3	19	65	9	0.068
NEDD8-MDP1	14	6	4	0.068
EWSR1	22	19	2	0.069
GCM2	6	26	5	0.069
VWA8	13	238	25	0.069
SDK1	7	235	34	0.069
RBBP6	16	90	6	0.069
NFE2L1	17	34	5	0.069
CDH7	18	8	5	0.069
RXYLT1	12	44	4	0.069
CEMIP	15	33	11	0.070
TBCCD1	3	71	3	0.070
ADAMTS9	3	56	18	0.070
NME7	1	46	7	0.070
CSGALNACT1	8	71	11	0.070
GPR152	11	86	9	0.070
POLA2	11	49	6	0.070
EIF2A	3	25	10	0.070
CCDC102A	16	18	8	0.070
C10orf120	10	80	3	0.070
GNLY	2	36	9	0.070
BRF2	8	23	4	0.070
TIMM50	19	17	5	0.071
EPHX2	8	78	13	0.071
VGLL4	3	101	4	0.071
GIMAP2	7	37	9	0.071
SORBS2	4	109	14	0.071
ABHD1	2	34	3	0.071
HEXIM1	17	8	2	0.071
SLC23A3	2	55	2	0.071
IL33	9	15	3	0.071
LRRC9	14	97	12	0.071
PRSS22	16	6	3	0.071
MZF1	19	126	20	0.072
FRMD1	6	68	10	0.072
CBWD1	9	36	5	0.072
TAF3	10	85	6	0.072
RIT2	18	11	2	0.072
BCL6	3	77	4	0.072
SH2D3A	19	40	10	0.072
CLBA1	14	65	9	0.072
VRK1	14	17	5	0.072
PRAMEF19	1	55	6	0.072
CACNA1D	3	56	14	0.072
INO80E	16	26	9	0.072
ARL6IP6	2	15	2	0.072
TRIT1	1	147	9	0.073
MPHOSPH6	16	106	4	0.073
FBXO38	5	40	6	0.073
SPTAN1	9	26	12	0.073
OR52I2	11	106	5	0.073
HSPA12B	20	69	8	0.073
FZD1	7	17	9	0.073
ZNF212	7	108	10	0.074
HOXA13	7	61	6	0.074
FAM110B	8	19	3	0.074
ABCF3	3	74	7	0.074
ABCA12	2	101	23	0.074
OBP2B	9	45	3	0.074
TMEM191C	22	21	6	0.074
TRIM59	3	31	6	0.074
PPP1R12C	19	37	10	0.074
TRAPPC13	5	21	3	0.074
LACTB	15	176	10	0.074
ADCY8	8	92	11	0.074
ADAMTS12	5	128	17	0.074
AARS1	16	42	7	0.075
DGCR2	22	40	13	0.075
FSCN3	7	20	10	0.075
CPNE4	3	8	7	0.075
PSG11	19	75	11	0.075
SSH2	17	195	15	0.075
SCN9A	2	218	25	0.075
EXOC5	14	7	3	0.075
ABCB8	7	358	12	0.075
OLIG3	6	62	4	0.075
CD93	20	121	12	0.075
ZNF543	19	34	7	0.075
RHAG	6	46	3	0.076
A4GNT	3	95	6	0.076
TRIM58	1	14	6	0.076
CDK3	17	12	7	0.076
GBA2	9	25	6	0.076
NADK2	5	23	4	0.076
SNTG2	2	102	5	0.076
LPAR6	13	411	16	0.077
TBXAS1	7	86	19	0.077
CSMD1	8	120	38	0.077
SIGLEC12	19	147	11	0.077
UROD	1	53	7	0.077
UBQLN1	9	10	6	0.077
ZSCAN22	19	65	9	0.077
SMPD3	16	64	10	0.077
SRRM2	16	168	49	0.077
C2CD4D	1	7	4	0.077
CNTRL	9	258	21	0.077
RESF1	12	122	24	0.077
FRY	13	309	34	0.077
IL3	5	16	3	0.078
LTBR	12	10	4	0.078
THOP1	19	83	10	0.078
PCM1	8	350	27	0.078
NBEA	13	91	17	0.078
ZNF331	19	77	6	0.078
DCDC2C	2	16	3	0.078
C14orf93	14	58	7	0.078
ATP6AP1L	5	66	5	0.078
MOB3A	19	25	8	0.078
FAT3	11	359	48	0.078
TUB	11	66	11	0.079
NKX1-2	10	19	7	0.079
PTGS2	1	11	3	0.079
SSPN	12	65	5	0.079
ZDHHC20	13	45	3	0.079
FGL1	8	307	11	0.079
CD80	3	51	3	0.079
LEXM	1	23	4	0.079
OR1B1	9	79	2	0.079
NUP205	7	88	14	0.079
TFAP2C	20	15	6	0.079
PHF10	6	6	3	0.079
MOK	14	153	11	0.079
EED	11	47	9	0.079
SH2B1	16	26	12	0.079
GRAMD1B	11	85	11	0.079
CCDC60	12	69	9	0.079
SERAC1	6	19	4	0.079
TRPM4	19	163	15	0.080
SLAMF7	1	73	3	0.080
ZNF585B	19	25	10	0.080
CNTNAP5	2	53	13	0.080
GXYLT2	3	10	4	0.080
OPLAH	8	181	25	0.080
GMPPA	2	28	5	0.080
SLC2A7	1	85	10	0.080
KIDINS220	2	12	10	0.080
ATP10B	5	304	19	0.081
SLC44A1	9	120	11	0.081
ASNSD1	2	29	7	0.081
NELL1	11	153	10	0.081
TRPC7	5	18	6	0.081
C16orf46	16	65	2	0.081
RNF19A	8	32	5	0.081
EML6	2	53	16	0.081
GOT2	16	129	3	0.081
LNX1	4	90	8	0.081
MACF1	1	357	39	0.081
PDZRN3	3	76	8	0.081
SHBG	17	22	5	0.081
TFR2	7	127	13	0.082
NUDT13	10	103	6	0.082
ERGIC1	5	5	3	0.082
PPP1R12A	12	46	5	0.082
COX7A2	6	86	4	0.082
MUC7	4	120	12	0.082
SLC16A3	17	70	7	0.082
CD160	1	17	3	0.082
MTMR2	11	148	11	0.082
FPGS	9	95	6	0.082
GAS2L2	17	218	10	0.083
CCDC153	11	15	4	0.083
TWNK	10	83	6	0.083
KLF16	19	16	2	0.083
ANTXR1	2	150	7	0.083
TMEM121B	22	14	5	0.083
ILDR1	3	47	11	0.083
USP2	11	46	7	0.083
PRR22	19	11	7	0.084
CREB3L2	7	16	10	0.084
TEKT1	17	148	7	0.084
MN1	22	177	21	0.084
GIMAP8	7	29	9	0.084
FBXO16	8	82	6	0.084
ZKSCAN5	7	29	7	0.084
CSHL1	17	15	3	0.084
MROH8	20	140	15	0.085
NSL1	1	83	4	0.085
MANEAL	1	24	8	0.085
AKAP13	15	273	36	0.085
BCL9	1	126	20	0.085
OR7C2	19	98	8	0.085
FZD10	12	55	5	0.085
OR52I1	11	229	9	0.085
FRYL	4	79	19	0.085
PGGHG	11	53	10	0.085
DENND4A	15	40	13	0.085
P3H4	17	8	3	0.085
CHST2	3	118	16	0.086
TBCB	19	27	8	0.086
TTBK1	6	77	16	0.086
TBC1D31	8	46	12	0.086
BMS1	10	162	11	0.086
PPT1	1	28	6	0.086
GPR142	17	28	15	0.086
TSPYL5	8	53	8	0.086
OR10J3	1	17	3	0.086
SHLD2	10	41	3	0.086
DCP2	5	44	4	0.086
CTAGE6	7	120	14	0.086
C3orf38	3	26	3	0.086
EDN3	20	20	9	0.086
ACADSB	10	64	8	0.087
C8orf74	8	158	7	0.087
IDH1	2	198	7	0.087
DNMT1	19	88	9	0.087
S1PR1	1	82	2	0.087
HRG	3	94	9	0.087
IRF9	14	6	4	0.087
COQ9	16	45	6	0.087
C4orf45	4	56	5	0.087
CENPF	1	1117	38	0.087
ARIH2	3	80	3	0.087
IQGAP2	5	112	16	0.087
L3HYPDH	14	86	10	0.087
ZNF613	19	22	8	0.087
PTX3	3	36	5	0.088
MRPL28	16	112	8	0.088
DEFB112	6	14	2	0.088
OR4D1	17	241	13	0.088
KLK2	19	9	6	0.088
SELE	1	92	7	0.088
PHAX	5	75	5	0.088
QRFPR	4	206	12	0.088
PLD4	14	30	4	0.088
TUBA3C	13	202	12	0.088
ECI2	6	12	3	0.088
ZNF786	7	25	10	0.088
FAM43A	3	35	3	0.088
MBOAT2	2	9	4	0.088
TRIM50	7	36	7	0.088
LRRC25	19	34	5	0.088
CCDC144NL	17	36	10	0.089
KIAA1755	20	131	10	0.089
PPP1R13B	14	29	17	0.089
CTH	1	11	4	0.089
FOLR1	11	54	5	0.089
CARNS1	11	13	8	0.089
OR13G1	1	82	4	0.089
SP2	17	7	5	0.089
ZMIZ2	7	50	15	0.089
RAB27B	18	12	2	0.089
GOLGA2	9	177	13	0.089
LAMB2	3	188	21	0.089
ZC3H12C	11	41	9	0.089
FAM83F	22	27	7	0.090
ABHD5	3	20	3	0.090
SLC22A17	14	17	6	0.090
TTI1	20	68	8	0.090
AADACL4	1	54	5	0.090
AQP5	12	12	7	0.090
CCR9	3	26	6	0.090
C5orf46	5	95	4	0.090
INTS10	8	52	7	0.090
GPR146	7	60	9	0.091
RABL6	9	54	25	0.091
KIT	4	107	6	0.091
HIBCH	2	42	6	0.091
H6PD	1	76	18	0.091
H1-8	3	76	5	0.091
MAD1L1	7	20	7	0.091
PUS1	12	37	13	0.091
F13A1	6	96	9	0.091
RAB3GAP2	1	32	9	0.091
UNC13C	15	307	27	0.091
SLC38A6	14	76	9	0.091
ERN1	17	72	12	0.091
AKAP1	17	52	8	0.092
COL20A1	20	234	17	0.092
OR51V1	11	46	3	0.092
TSPAN16	19	42	2	0.092
OR51G1	11	19	7	0.092
SPECC1L	22	155	13	0.092
RPGRIP1L	16	147	16	0.092
ZSCAN4	19	51	4	0.092
RAB7B	1	17	2	0.092
SPATA25	20	75	3	0.092
HIF3A	19	17	6	0.092
PCDHA4	5	41	10	0.092
COL8A1	3	33	4	0.093
RBPJ	4	27	4	0.093
FIS1	7	103	5	0.093
POLR1B	2	67	3	0.093
HNRNPC	14	8	4	0.093
LRRC53	1	40	11	0.093
CYP3A43	7	117	9	0.093
LPCAT4	15	10	3	0.093
KLB	4	79	12	0.093
HOXC13	12	29	3	0.093
GFM2	5	61	10	0.093
PLOD3	7	86	9	0.093
ZNF735	7	126	5	0.093
PICALM	11	33	9	0.093
GRN	17	86	8	0.093
ZBTB21	21	72	9	0.093
KLHL30	2	101	16	0.094
GLT6D1	9	57	5	0.094
REEP4	8	117	9	0.094
PLEKHA6	1	111	17	0.094
SLC1A2	11	73	3	0.094
PRR14L	22	294	22	0.094
C8orf37	8	11	2	0.094
BATF2	11	41	4	0.094
UHRF2	9	95	7	0.094
BTN3A1	6	23	10	0.094
SLCO2A1	3	33	9	0.095
AKR1B15	7	26	4	0.095
LARP6	15	15	7	0.095
TMEM255B	13	24	6	0.095
NOP2	12	56	13	0.095
AP4B1	1	14	6	0.095
SPIDR	8	21	9	0.095
RAPGEF4	2	43	9	0.095
GLP1R	6	75	12	0.095
PILRA	7	21	3	0.095
RFK	9	32	3	0.095
ZFAND5	9	11	2	0.095
CDKAL1	6	56	5	0.095
CSRP3	11	13	2	0.095
GJA4	1	20	2	0.095
PRADC1	2	13	2	0.095
PRSS27	16	16	7	0.095
ZNF254	19	139	10	0.096
HAS3	16	40	4	0.096
PRDM14	8	10	4	0.096
FA2H	16	43	9	0.096
CYP27A1	2	50	5	0.096
MIEF2	17	171	10	0.096
PCNX4	14	92	17	0.096
P2RX6	22	43	5	0.096
AGL	1	261	13	0.096
CNST	1	27	5	0.096
ZNF224	19	46	4	0.096
DSC2	18	174	18	0.096
SLC5A5	19	5	4	0.096
LEMD1	1	83	4	0.096
ASPN	9	26	2	0.096
EDC4	16	19	7	0.097
HSD17B7	1	73	4	0.097
LAMTOR5	1	59	4	0.097
LRGUK	7	199	21	0.097
PRM3	16	18	3	0.097
FABP6	5	89	4	0.097
KIF21A	12	101	16	0.097
RIPK1	6	50	5	0.097
WWP1	8	5	4	0.097
NDUFAF7	2	17	6	0.097
FUBP3	9	39	10	0.098
OR56B1	11	24	6	0.098
MKX	10	41	3	0.098
FAHD2B	2	82	6	0.098
NTNG2	9	69	8	0.098
HSD17B4	5	7	6	0.098
C19orf81	19	12	4	0.098
ZBTB10	8	167	17	0.098
SLC28A3	9	29	5	0.098
ERBB4	2	7	6	0.098
MAP7	6	125	15	0.098
CBFA2T2	20	27	6	0.098
PCSK5	9	36	13	0.098
DPY19L1	7	7	3	0.099
SLBP	4	15	4	0.099
ADAM30	1	62	9	0.099
COPS4	4	112	4	0.099
NOC4L	12	31	14	0.099
PPP1R15B	1	37	10	0.099
KBTBD2	7	10	5	0.099
TRIM3	11	79	3	0.099
C11orf80	11	28	10	0.100
ANKRD63	15	16	4	0.100
TTC30A	2	79	13	0.100
SERPINE2	2	27	3	0.100
ZNF768	16	22	4	0.100
BOD1	5	33	10	0.100
IFITM3	11	89	4	0.10
MED21	12	39	3	0.10
WIPF2	17	42	10	0.10
TMEM41B	11	21	4	0.10
UVSSA	4	36	13	0.10
WHRN	9	116	20	0.10
DAPL1	2	58	3	0.10
EEFSEC	3	11	8	0.10
CACNA1B	9	30	22	0.10
TMEM102	17	22	5	0.10
TBC1D4	13	112	11	0.10
MGAT4D	4	106	5	0.10
NLRP3	1	130	12	0.10
SPACA9	9	13	2	0.10
C16orf95	16	63	6	0.10
MYH10	17	45	6	0.10
KLLN	10	11	3	0.10
GPR158	10	67	6	0.10
C7orf26	7	13	9	0.10
ALPK3	15	252	26	0.10
SLCO1B1	12	93	5	0.10
DSTYK	1	164	8	0.10
INA	10	11	7	0.10
ACSF3	16	106	11	0.10
ASIC2	17	9	4	0.10
PLEKHM2	1	18	7	0.10
ACAP3	1	26	14	0.10
TKFC	11	37	6	0.10
ZNF324B	19	99	7	0.10
DZIP1	13	93	5	0.10
SIAE	11	33	8	0.10
TRMT1L	1	19	9	0.10
SPATA18	4	46	8	0.10
SERPINA1	14	24	3	0.10
ANKRD45	1	17	4	0.10
GZMB	14	38	5	0.10
ARHGAP22	10	194	14	0.10
SSH3	11	42	10	0.10
IKBKE	1	69	9	0.10
CENPJ	13	38	18	0.10
STX2	12	34	6	0.10
CFH	1	28	8	0.10
NBPF20	1	117	17	0.10
FBXO34	14	14	6	0.10
HSD3B7	16	7	4	0.10
NAALADL1	11	82	13	0.10
FAM222B	17	36	6	0.10
C16orf74	16	20	5	0.10
IFT43	14	9	3	0.10
SYNGR1	22	9	5	0.10
DUSP3	17	9	4	0.10
BRD9	5	104	12	0.10
ARHGEF7	13	22	7	0.10
PIN1	19	17	2	0.10
WDR59	16	19	10	0.10
KRT71	12	35	7	0.10
NEK5	13	64	11	0.10
U2AF2	19	14	5	0.10
CPE	4	41	3	0.10
RCN2	15	5	3	0.10
CPSF7	11	5	3	0.10
ZNF546	19	168	16	0.10
CGREF1	2	79	2	0.10
GPR153	1	34	11	0.10
RAD54L2	3	23	15	0.11
TEKT4	2	151	15	0.11
MMP1	11	52	9	0.11
ATRN	20	68	10	0.11
OR1Q1	9	32	4	0.11
CHMP2B	3	101	5	0.11
PUM1	1	18	7	0.11
ADAMTS18	16	103	20	0.11
GRM5	11	36	12	0.11
CGB1	19	26	4	0.11
CNPY4	7	9	2	0.11
CCDC107	9	24	3	0.11
LRRIQ1	12	187	25	0.11
RECQL5	17	45	11	0.11
HGS	17	109	11	0.11
KCNA4	11	8	2	0.11
ITK	5	34	3	0.11
ANKMY1	2	185	25	0.11
ADH6	4	22	8	0.11
ZSCAN23	6	11	4	0.11
ILVBL	19	132	7	0.11
TMEM126B	11	61	2	0.11
FAAP24	19	43	10	0.11
CCT4	2	41	11	0.11
INTS12	4	11	5	0.11
DUS3L	19	83	7	0.11
TLE2	19	74	11	0.11
ZNF419	19	218	9	0.11
PTGR2	14	12	8	0.11
TSPAN5	4	33	2	0.11
NAV3	12	89	15	0.11
MS4A13	11	38	2	0.11
USP17L17	4	238	17	0.11
CCDC146	7	111	8	0.11
MSMP	9	9	4	0.11
ERAP2	5	314	14	0.11
SPINK1	5	44	2	0.11
TTC19	17	24	7	0.11
GATM	15	15	4	0.11
IFNGR1	6	34	7	0.11
VIRMA	8	72	10	0.11
FGF6	12	41	3	0.11
TMEM232	5	177	14	0.11
PRKAG2	7	21	3	0.11
COG5	7	107	8	0.11
PDCD6	5	17	4	0.11
EHD2	19	13	5	0.11
NEK4	3	60	7	0.11
LRSAM1	9	85	12	0.11
CCDC83	11	22	6	0.11
RAI14	5	49	7	0.11
EXD1	15	11	7	0.11
CLDN19	1	93	6	0.11
DHRS7B	17	12	6	0.11
NAAA	4	39	5	0.11
CARD16	11	7	4	0.11
LY75-CD302	2	97	23	0.11
NEURL3	2	40	5	0.11
HMGCR	5	47	3	0.11
ZNF862	7	33	14	0.11
ZPLD1	3	29	6	0.11
CNP	17	12	5	0.11
BBS4	15	65	6	0.11
PNISR	6	66	11	0.11
WDR24	16	16	12	0.11
OAZ1	19	22	6	0.11
ARHGAP45	19	106	13	0.11
HS3ST3A1	17	108	8	0.11
C15orf39	15	188	23	0.11
ATXN7L2	1	34	5	0.11
ANKRD2	10	44	4	0.11
EZH1	17	14	5	0.11
ZEB1	10	68	10	0.11
TMEM86B	19	18	5	0.11
SLC14A1	18	59	6	0.11
CPT2	1	12	5	0.11
IL4R	16	214	20	0.11
SON	21	67	22	0.11
PER3	1	387	20	0.11
LEP	7	5	3	0.11
RNF40	16	11	7	0.11
TENM3	4	64	19	0.11
MEP1B	18	106	12	0.11
OR7G2	19	97	6	0.11
RARS1	5	12	5	0.11
ESRRG	1	6	4	0.11
MGST3	1	105	2	0.11
TGM2	20	52	13	0.11
NEDD4L	18	33	9	0.11
STRC	15	198	15	0.11
KDR	4	148	16	0.11
ERICH3	1	114	12	0.11
ALKBH8	11	174	21	0.11
ZNF384	12	11	4	0.11
ANGPTL2	9	20	6	0.11
DMPK	19	81	12	0.11
ELP5	17	11	4	0.11
CLIP4	2	43	9	0.11
FAM227A	22	50	10	0.11
UTP18	17	8	4	0.11
LY75	2	97	23	0.11
RPRD1B	20	15	5	0.11
MSS51	10	169	9	0.11
OR11H1	22	295	25	0.11
RNASE7	14	15	2	0.11
DFFA	1	5	4	0.11
SYT8	11	158	11	0.11
PAN3	13	15	6	0.11
FCER2	19	122	8	0.11
ZNF138	7	28	4	0.11
FGD5	3	295	22	0.11
CASP7	10	9	2	0.11
GMEB2	20	24	8	0.11
ZBTB49	4	143	6	0.11
HES4	1	52	6	0.11
SCGB1C1	11	74	3	0.11
LAPTM5	1	113	4	0.11
RBM42	19	10	6	0.11
AMH	19	50	9	0.11
AMOTL1	11	45	10	0.11
ECRG4	2	40	3	0.11
RFNG	17	7	3	0.11
SAMD1	19	28	14	0.11
CATSPER1	11	29	3	0.11
H3Y2	5	109	5	0.11
KRTAP4-5	17	54	9	0.11
CCL25	19	61	2	0.11
DDX58	9	18	5	0.11
MKRN2OS	3	61	3	0.11
SULT2B1	19	53	9	0.11
UBN1	16	77	9	0.12
FLG2	1	291	55	0.12
OR6C70	12	30	7	0.12
WDHD1	14	129	13	0.12
SEC23B	20	62	10	0.12
LMAN1	18	88	5	0.12
POLR3C	1	64	11	0.12
TRMT12	8	22	7	0.12
NDUFV2	18	23	4	0.12
MFSD6L	17	20	14	0.12
STRN	2	102	7	0.12
GNAT3	7	14	3	0.12
TMED9	5	77	3	0.12
GGA3	17	185	14	0.12
MOV10L1	22	64	9	0.12
TTF2	1	170	13	0.12
IPO13	1	11	8	0.12
IFT74	9	227	11	0.12
OR2K2	9	5	5	0.12
ADGRG1	16	44	14	0.12
GLRA1	5	13	2	0.12
FASTKD2	2	13	5	0.12
H1-7	12	74	4	0.12
SLITRK5	13	13	7	0.12
RIPK3	14	101	6	0.12
MKNK1	1	91	13	0.12
RMND1	6	17	6	0.12
PCDH1	5	53	11	0.12
N4BP2	4	157	10	0.12
LAMA4	6	167	16	0.12
TRAM2	6	6	5	0.12
NCBP1	9	28	3	0.12
PNPLA8	7	21	6	0.12
PTPRS	19	335	30	0.12
TGFB2	1	25	7	0.12
HEATR5B	2	56	10	0.12
CLEC11A	19	18	6	0.12
C10orf71	10	118	17	0.12
DUSP1	5	104	6	0.12
UBTFL1	11	33	2	0.12
PRAP1	10	76	4	0.12
WDR83OS	19	48	2	0.12
GIT2	12	71	2	0.12
COCH	14	16	7	0.12
FAM166A	9	59	9	0.12
GNGT2	17	79	5	0.12
ZNF442	19	40	7	0.12
TXNDC15	5	15	8	0.12
GBGT1	9	76	10	0.12
ZNF524	19	35	9	0.12
RAB5C	17	12	2	0.12
PLIN3	19	81	9	0.12
TRIM5	11	18	8	0.12
ASCC1	10	25	4	0.12
ABCF2	7	8	2	0.12
GNL2	1	21	8	0.12
DCAKD	17	78	5	0.12
DEFB125	20	6	2	0.12
IDNK	9	43	7	0.12
DPP4	2	15	5	0.12
RRP12	10	56	10	0.12
TTBK2	15	54	14	0.12
NOX5	15	136	11	0.12
PDIA6	2	12	4	0.12
IL17RE	3	23	6	0.12
SPATA31A1	9	362	24	0.12
DDC	7	66	5	0.12
PCDHGB4	5	31	7	0.12
ADARB1	21	16	3	0.12
HBQ1	16	8	4	0.12
ALDH8A1	6	64	6	0.12
PDZK1IP1	1	15	3	0.12
NOL3	16	38	2	0.12
B4GALT7	5	22	9	0.12
RELN	7	292	31	0.12
CCDC185	1	246	7	0.12
CUX1	7	30	14	0.12
HEPACAM	11	29	4	0.12
GRM3	7	22	8	0.12
R3HDML	20	53	6	0.12
C10orf99	10	33	2	0.12
DSCR8	21	49	2	0.12
BAIAP2L2	22	63	14	0.12
GFI1	1	10	5	0.12
CDK17	12	44	6	0.12
C10orf62	10	6	3	0.12
ELOA	1	54	7	0.12
FNDC1	6	380	38	0.12
STK10	5	49	12	0.12
LIPG	18	24	6	0.12
TRUB1	10	79	4	0.12
ADORA2B	17	59	4	0.12
GSTA5	6	7	4	0.12
TMEM221	19	64	4	0.12
MEOX2	7	129	6	0.12
SUSD3	9	31	4	0.12
CAMK2A	5	84	6	0.12
SSRP1	11	34	7	0.12
ZZZ3	1	104	9	0.12
ZNF878	19	64	8	0.12
CHD6	20	165	25	0.12
DYNC2H1	11	231	31	0.12
ATXN10	22	15	4	0.12
BPIFB6	20	25	7	0.12
MAPK1	22	19	4	0.12
EIF3F	11	40	3	0.12
GGCT	7	5	4	0.12
GPR55	2	9	2	0.12
GPR87	3	7	7	0.12
CPT1C	19	27	11	0.12
HAL	12	15	10	0.12
NBPF4	1	33	8	0.12
RMDN2	2	35	6	0.12
SFXN3	10	7	2	0.12
KMT2B	19	139	24	0.12
HSPA6	1	50	12	0.13
PIGO	9	40	7	0.13
LY9	1	68	9	0.13
ACVR2A	2	32	4	0.13
HNRNPM	19	8	8	0.13
FLG	1	1685	183	0.13
FMNL1	17	34	7	0.13
NPFFR2	4	196	13	0.13
LMOD3	3	163	11	0.13
NF1	17	67	14	0.13
CAPN10	2	181	23	0.13
KRT36	17	43	8	0.13
XAB2	19	110	17	0.13
IP6K2	3	83	6	0.13
DAB2	5	32	10	0.13
SHISA7	19	16	3	0.13
COLQ	3	45	4	0.13
INTS2	17	14	9	0.13
GLRX3	10	15	4	0.13
SIGLEC9	19	15	5	0.13
SYN2	3	28	6	0.13
TRAPPC11	4	64	11	0.13
MAP1LC3C	1	5	2	0.13
PLEKHA5	12	62	7	0.13
ZNF484	9	151	9	0.13
PAX7	1	83	8	0.13
PLXNA2	1	126	28	0.13
PRG4	1	156	26	0.13
TNIK	3	18	2	0.13
BICDL2	16	15	8	0.13
CTHRC1	8	31	2	0.13
PIGF	2	11	3	0.13
CBWD3	9	32	3	0.13
TEX15	8	186	26	0.13
STK32A	5	38	5	0.13
FAM86B1	8	656	26	0.13
EXOC3L1	16	110	18	0.13
ADAMTS4	1	94	13	0.13
FEZF1	7	26	2	0.13
ARNTL2	12	48	4	0.13
HDAC7	12	150	20	0.13
OAS1	12	11	4	0.13
SERPINB7	18	18	2	0.13
ESYT3	3	198	14	0.13
CMTM3	16	10	3	0.13
TSPEAR	21	55	17	0.13
CCDC148	2	129	7	0.13
ETV4	17	29	8	0.13
ARAP2	4	153	19	0.13
TMEM8B	9	33	12	0.13
ZNF322	6	13	7	0.13
CCDC88B	11	157	20	0.13
EGFR	7	88	8	0.13
ACOT12	5	42	5	0.13
NCAPD3	11	103	18	0.13
CHEK1	11	158	9	0.13
HTR2A	13	102	5	0.13
GPD1L	3	27	5	0.13
NUTM2B	10	265	15	0.13
TMEM200A	6	17	5	0.13
BNIPL	1	177	9	0.13
SLC39A5	12	67	9	0.13
TPR	1	76	18	0.13
OR2A25	7	18	5	0.13
MAPK9	5	11	3	0.13
CCDC30	1	60	9	0.13
SOWAHB	4	18	4	0.13
BHLHE40	3	29	6	0.13
GALNT11	7	97	8	0.13
POLR3A	10	34	15	0.13
ADAMTS8	11	87	11	0.13
ARRDC5	19	13	7	0.13
CDH23	10	303	43	0.13
FAM78B	1	54	4	0.13
LVRN	5	61	12	0.13
CDC20B	5	64	7	0.13
NYAP2	2	15	9	0.13
RNASEH2A	19	61	4	0.13
TRAPPC8	18	18	9	0.13
ZNF585A	19	35	3	0.13
CYP8B1	3	41	3	0.13
ZNF638	2	105	24	0.13
PDE4DIP	1	281	42	0.13
SERPINE1	7	113	9	0.13
DHX35	20	88	9	0.13
APTX	9	7	3	0.13
DCAF8	1	69	5	0.13
TAF4B	18	15	8	0.13
OR2M2	1	34	7	0.13
FOXL1	16	11	5	0.13
PANX3	11	65	7	0.13
IGF2BP1	17	38	10	0.13
ARL14EPL	5	12	2	0.13
KRTAP6-1	21	93	2	0.13
ZNF337	20	62	11	0.13
PRR5L	11	11	5	0.13
EGFLAM	5	288	14	0.13
KCNAB3	17	7	5	0.13
ZAP70	2	62	6	0.13
RPL37A	2	35	2	0.13
DIP2B	12	70	6	0.13
FAM110A	20	32	5	0.13
FES	15	31	10	0.13
PDZK1	1	113	9	0.13
TPCN1	12	66	12	0.13
ABCA7	19	472	34	0.13
SLC16A9	10	53	5	0.13
SLC35F3	1	19	2	0.13
CYP2F1	19	173	15	0.13
BCAR1	16	112	12	0.13
RASAL2	1	5	5	0.13
PLIN1	15	113	7	0.13
TMEM209	7	39	8	0.13
ASB8	12	70	4	0.13
CABS1	4	82	3	0.13
RAE1	20	6	2	0.13
SHC4	15	22	2	0.13
CNOT11	2	13	6	0.13
SIRT6	19	55	9	0.13
GPR171	3	20	4	0.13
DHCR7	11	35	10	0.13
HHLA1	8	22	5	0.13
DOCK9	13	142	14	0.13
AUH	9	10	4	0.13
COX10	17	12	8	0.13
ANKRD13A	12	95	12	0.13
FBLN7	2	39	10	0.13
PDZD8	10	112	8	0.13
GPR139	16	18	3	0.13
RHOD	11	76	4	0.13
RAB11FIP1	8	43	10	0.13
ANKLE2	12	184	17	0.13
ACTB	7	5	5	0.14
OR4D5	11	47	4	0.14
MLXIPL	7	53	12	0.14
SNRPA	19	6	6	0.14
EBLN2	3	72	7	0.14
TTC33	5	12	4	0.14
MYOM2	8	22	12	0.14
PHF2	9	100	11	0.14
TGFB3	14	18	4	0.14
CHST4	16	37	4	0.14
NPLOC4	17	11	7	0.14
DTX2	7	105	15	0.14
ADAD1	4	5	3	0.14
ACTR5	20	94	11	0.14
NRG3	10	74	3	0.14
SPATA46	1	10	4	0.14
GRIP1	12	32	10	0.14
SCTR	2	82	10	0.14
CGN	1	306	25	0.14
CEP85L	6	38	8	0.14
POP7	7	13	2	0.14
ADK	10	44	5	0.14
C16orf91	16	14	2	0.14
ANKIB1	7	14	8	0.14
TULP2	19	105	8	0.14
COA6	1	35	2	0.14
DIRC1	2	9	3	0.14
SDF2L1	22	38	5	0.14
MND1	4	25	4	0.14
STAM2	2	46	5	0.14
PMP2	8	15	3	0.14
NUP88	17	32	5	0.14
BTBD18	11	6	4	0.14
RABEPK	9	13	5	0.14
ARID3C	9	6	3	0.14
CALML5	10	19	4	0.14
GBP6	1	161	8	0.14
MTG2	20	193	7	0.14
ARRDC2	19	21	4	0.14
CEP104	1	49	11	0.14
SPEF2	5	177	14	0.14
C5AR1	19	34	12	0.14
ZNF880	19	120	19	0.14
KRT27	17	55	9	0.14
PNPLA1	6	73	8	0.14
TECPR1	7	55	22	0.14
PRKCD	3	8	5	0.14
MRPL15	8	54	2	0.14
KCTD18	2	27	9	0.14
DISC1	1	28	10	0.14
HOMER1	5	20	2	0.14
ZNFX1	20	56	14	0.14
NCAPD2	12	134	14	0.14
HOGA1	10	40	6	0.14
F12	5	43	6	0.14
P3H2	3	12	9	0.14
OGFOD3	17	162	13	0.14
GAS8	16	34	14	0.14
TOM1L2	17	8	5	0.14
CXCL2	4	14	4	0.14
PPARG	3	5	2	0.14
IL21R	16	21	7	0.14
SPR	2	5	2	0.14
TRMT61B	2	52	6	0.14
AHR	7	8	3	0.14
OR5C1	9	9	6	0.14
OR1A1	17	54	3	0.14
LRRCC1	8	124	18	0.14
KLF18	1	237	37	0.14
SPATA31D3	9	52	5	0.14
MFSD8	4	71	7	0.14
NXPH4	12	26	3	0.14
ANO9	11	107	13	0.14
BOP1	8	28	8	0.14
PKN2	1	138	6	0.14
NAV1	1	195	13	0.14
NPIPB11	16	70	20	0.14
HNRNPDL	4	24	7	0.14
MT1M	16	6	3	0.14
SDCBP2	20	9	5	0.14
CCDC54	3	34	6	0.14
BMF	15	32	4	0.14
SPIC	12	50	6	0.14
CHTF18	16	444	33	0.14
TIAF1	17	5	2	0.14
DSPP	4	252	25	0.14
POC1B-GALNT4	12	56	3	0.14
RRM2	2	7	4	0.14
ESRP2	16	29	10	0.14
NRIP1	21	167	14	0.14
ABCA4	1	355	41	0.14
ZNF790	19	9	6	0.14
GATD3B	21	13	2	0.14
ADIPOQ	3	72	4	0.14
OVOL2	20	37	3	0.14
HSD17B3	9	99	5	0.14
BIN2	12	15	6	0.14
MAL2	8	9	2	0.14
TUBB6	18	6	3	0.14
CEMIP2	9	164	9	0.14
CLTCL1	22	626	29	0.14
CERCAM	9	80	15	0.14
PRKDC	8	397	28	0.14
NTM	11	81	4	0.14
COL8A2	1	83	13	0.14
KDM5B	1	52	22	0.14
TBC1D10B	16	159	14	0.14
MTERF1	7	8	5	0.14
FYTTD1	3	8	3	0.14
CAMSAP3	19	90	11	0.14
F2R	5	40	3	0.14
EFCAB13	17	337	12	0.14
ZNF554	19	69	6	0.14
TTC6	14	171	17	0.14
PHF21B	22	54	9	0.14
KIF23	15	50	8	0.14
ZBED4	22	39	12	0.14
SEMA3F	3	9	7	0.14
OSR2	8	13	3	0.15
SP140L	2	63	6	0.15
SEPTIN14	7	61	6	0.15
PCYOX1L	5	7	5	0.15
PLA2G12A	4	16	4	0.15
ANXA11	10	114	10	0.15
TANGO2	22	29	4	0.15
TMEM252	9	122	3	0.15
NANS	9	16	5	0.15
CRYM	16	19	3	0.15
AIFM3	22	44	11	0.15
DNAJC22	12	27	7	0.15
SLC25A25	9	29	5	0.15
NR1H4	12	20	4	0.15
NMBR	6	76	6	0.15
ZNF423	16	128	17	0.15
MMP8	11	55	8	0.15
PPP2R5A	1	17	3	0.15
WDFY4	10	275	28	0.15
C19orf71	19	46	10	0.15
NAB2	12	57	3	0.15
APOBEC3F	22	121	12	0.15
FUT9	6	7	5	0.15
PARPBP	12	20	5	0.15
DLST	14	63	5	0.15
KDF1	1	20	5	0.15
SNRNP200	2	42	14	0.15
SCCPDH	1	19	4	0.15
KIF20B	10	154	23	0.15
MMADHC	2	77	8	0.15
BAG3	10	98	11	0.15
GOLGB1	3	168	24	0.15
NAGS	17	17	4	0.15
UBN2	7	127	19	0.15
ZNRF3	22	41	7	0.15
TFPI2	7	26	3	0.15
PAPOLB	7	26	5	0.15
SPEN	1	170	34	0.15
CD2	1	19	4	0.15
ZFAND2A	7	56	4	0.15
CBARP	19	61	12	0.15
PRG3	11	5	4	0.15
C1orf174	1	44	4	0.15
XPR1	1	17	7	0.15
NEK10	3	57	13	0.15
GSK3A	19	10	3	0.15
APLP1	19	57	10	0.15
SOAT1	1	48	5	0.15
ADCYAP1R1	7	57	4	0.15
CX3CL1	16	21	5	0.15
NDST3	4	13	4	0.15
MPP2	17	41	8	0.15
FLRT3	20	173	5	0.15
SLX4IP	20	22	5	0.15
NTF4	19	28	8	0.15
SEPTIN9	17	20	9	0.15
FAM181B	11	36	9	0.15
RIC1	9	107	16	0.15
TRAK1	3	45	10	0.15
NUDT19	19	42	6	0.15
USP39	2	9	4	0.15
CBX6	22	31	7	0.15
RNPEP	1	51	7	0.15
N4BP1	16	59	4	0.15
TRERF1	6	120	14	0.15
ERC2	3	152	8	0.15
TMEM106A	17	5	2	0.15
ABCA3	16	144	26	0.15
KLHDC9	1	41	6	0.15
OR6C6	12	105	4	0.15
ALKBH5	17	7	7	0.15
CLEC4F	2	146	11	0.15
CAMK4	5	30	5	0.15
C8orf58	8	200	7	0.15
MAN2A1	5	30	11	0.15
ADGRF1	6	74	9	0.15
HRH1	3	43	11	0.15
DENND4C	9	99	21	0.15
FLCN	17	17	9	0.15
WDFY2	13	69	4	0.15
GPER1	7	246	12	0.15
DEGS1	1	57	4	0.15
MCOLN1	19	24	9	0.15
ZNF658	9	101	11	0.15
OR8S1	12	28	6	0.15
OAF	11	13	6	0.15
PHGDH	1	23	8	0.15
TAS2R41	7	60	4	0.15
PYROXD2	10	67	10	0.15
TMEM132C	12	183	18	0.15
ZNF169	9	165	8	0.15
HYOU1	11	73	7	0.15
COL15A1	9	245	23	0.15
MAP2	2	256	16	0.15
SMC2	9	59	12	0.15
PARVB	22	36	5	0.15
LRRC28	15	13	3	0.15
AMZ1	7	131	20	0.15
FAM240A	3	24	3	0.15
CCT8	21	31	6	0.15
NIPBL	5	50	9	0.15
EIF3G	19	28	5	0.15
SLC5A11	16	43	13	0.15
OR2D2	11	6	2	0.15
POU2F1	1	17	7	0.15
GBP1	1	193	14	0.15
SPTY2D1OS	11	20	2	0.15
SLC22A16	6	33	4	0.15
SPNS2	17	15	14	0.15
LRRIQ4	3	25	7	0.15
ABHD15	17	21	13	0.15
EXOSC9	4	23	4	0.15
PRKACA	19	59	8	0.15
MTPAP	10	24	3	0.15
TOX3	16	23	6	0.15
MRPS21	1	43	2	0.15
PLA2G6	22	35	13	0.15
PARP1	1	36	10	0.15
COL5A3	19	123	22	0.15
COL3A1	2	49	12	0.15
EEPD1	7	224	20	0.15
SLC34A2	4	107	8	0.15
DHX40	17	12	3	0.15
SPHK1	17	48	7	0.15
FRAT2	10	7	3	0.15
PSG3	19	205	17	0.15
ZNF774	15	112	5	0.15
EXO5	1	48	3	0.15
FAM3D	3	22	5	0.15
ZYG11A	1	26	9	0.15
CSMD3	8	127	33	0.15
AQP3	9	46	5	0.15
NPBWR1	8	13	5	0.15
LIPF	10	7	3	0.16
MCHR2	6	16	3	0.16
ELMO3	16	195	11	0.16
PKD1	16	733	102	0.16
HSD11B1	1	13	3	0.16
LRRC4C	11	13	5	0.16
RHOBTB1	10	17	4	0.16
CRACR2B	11	146	7	0.16
TSPO2	6	58	3	0.16
SLC25A18	22	10	2	0.16
SMTN	22	168	17	0.16
PDCL	9	5	3	0.16
TMEM69	1	7	3	0.16
AGBL2	11	23	10	0.16
TRMT10C	3	14	4	0.16
GRK1	13	6	4	0.16
NPHS1	19	208	26	0.16
DHRS9	2	26	4	0.16
KMT5B	11	26	6	0.16
SLC29A4	7	50	7	0.16
PLEK	2	129	4	0.16
ODF2	9	72	10	0.16
AKR7L	1	478	16	0.16
ZNF319	16	14	4	0.16
ZNF561	19	43	9	0.16
NSMAF	8	15	6	0.16
NUP58	13	73	9	0.16
[truncated: 11,070 more rows]
