# Supplementary material for: Whole-genome sequencing identifies variants in ANK1, LRRN1, HAS1, and other genes and regulatory regions for stroke in type 1 diabetes
Source: Sci Rep. 2024 Jun 11;14:13453. doi: 10.1038/s41598-024-61840-7 (PMC11166668; doi:10.1038/s41598-024-61840-7)
Supplement: Supplementary file 3 — Supplementary Information 3. [file 41598_2024_61840_MOESM3_ESM.xlsx]

## Sheet: Overview
Supplementary Tables 2-15
Supplementary Table 2	S2: Single variant stroke subtype associations
Supplementary Table 3	S3: Stroke subtype SKAT-O analysis variant number and CMAC
Supplementary Table 4	S4: Variants in discovered gene aggregate test (SKAT-O) findings with minimal adjustment
Supplementary Table 5	S5: Variants in discovered gene aggregate test (SKAT-O) findings with additional DKD adjustment
Supplementary Table 6	S6: SKAT-O replication in T1D with minimal adjustment
Supplementary Table 7	S7: SKAT-O replication in T1D with additional DKD adjustment
Supplementary Table 8	S8: SKAT-O replication in the general population (UK Biobank, Jurgens et al. 2022)
Supplementary Table 9	S9: SKAT-O replication in the general population (UK Biobank, Backman et al. 2022)
Supplementary Table 10	S10: Discovered genomic windows with replication in T1D (STAAR-O)
Supplementary Table 11	S11: Variants in the discovered genomic windows (STAAR-O) with replication in T1D and general population
Supplementary Table 12	S12: Discovered enhancers with replication in T1D (STAAR-O)
Supplementary Table 13	S13: Variants in the discovered enhancers (STAAR-O) with replication in T1D and general population
Supplementary Table 14	S14: Discovered promoters with replication in T1D (STAAR-O)
Supplementary Table 15	S15: Variants in the discovered promoters (STAAR-O) with replication in T1D and general population

## Sheet: S2
Supplementary Table 2. Single variant stroke subtype associations with replication
					Discovery data (WGS: T1D specific)								Replication GWAS (T1D specific)		Replication GWAS (General population)
	Variant	Position	Genetic model (†Adjusted for DKD)	Potential consequence	Data	REF/ALT	MAF	OR	Lower CI	Upper CI	I2	p-value	OR	p-value	OR	p-value
Ischemic stroke	rs376936219	4:170784011	Additive	AADAT, MFAP3L, GALNTL6	WGS	G/T	0.046	5.24	2.7	10.18	-	1.04e-06	0.87	0.46	1.03	0.36
	rs4435704	4:170787127	Additive	AADAT, MFAP3L, GALNTL6	WGS	T/C	0.037	7.02	3.38	14.6	-	1.76e-07	-	-	-	-
	rs4401420	4:170787143	Additive	AADAT, MFAP3L, GALNTL6	WGS	C/T	0.041	5.71	2.88	11.33	-	5.98e-07	-	-	-	-
	rs114001633	17:17819659	Additive†	SREBF1 (p.Pro227Leu)	++	G/A	0.002	129716	902	18656404	0.87	3.41e-06	1.82	0.54	1.07	0.67
Hemorrhagic stroke	rs376936219	4:170784011	Additive	AADAT, MFAP3L, GALNTL6	WGS	G/T	0.046	2.69	0.99	7.34	-	0.053	0.93	0.83	1	0.98
	rs4435704	4:170787127	Additive	AADAT, MFAP3L, GALNTL6	WGS	T/C	0.037	2.22	0.61	8	-	0.225	-	-	-	-
	rs4401420	4:170787143	Additive	AADAT, MFAP3L, GALNTL6	WGS	C/T	0.041	2.31	0.8	6.64	-	0.122	-	-	-	-
	rs114001633*	17:17819659	Additive†	SREBF1 (p.Pro227Leu)	-	-	-	-	-	-	-	-	42.7	0.023	0.74	0.32
All variants were in Hardy-Weinberg equilibrium (HWE p-value>0.05).
*rs114001633 did not pass MAC threshold in discovery cohort for hemorrhagic stroke (MAC=3).
†Adjusted for DKD

## Sheet: S3
Supplementary Table 3. Variant number (N) and cumulative minor allele count (CMAC) for stroke subtype SKAT-O analyses: A. Minimal model, B. Additionally DKD adjusted model
	PAV 1%	Ischemic stroke		Hemorrhagic stroke			PAV 5%	Ischemic stroke		Hemorrhagic stroke			PTV 1%	Ischemic stroke		Hemorrhagic stroke			PTV 5%	Ischemic stroke		Hemorrhagic stroke
A.	Gene	N	CMAC	N	CMAC		Gene	N	CMAC	N	CMAC		Gene	N	CMAC	N	CMAC		Gene	N	CMAC	N	CMAC
	LRRN1	5	12	7	17		ANK1	23	225	22	198		HAS1	4	7	-	-		ARPC5	2	31	2	26
	FOXO1	2	5	-	-		UTS2	2	24	2	18
	CLEC4M	6	8	9	11		APOBEC4	7	139	7	123
	TARBP2	2	5	-	-
	RRP9	6	10	4	5
	GCDH	-	-	-	-
	SLC18A2	3	12	3	8
	PAV 1%	Ischemic stroke		Hemorrhagic stroke			PAV 5%	Ischemic stroke		Hemorrhagic stroke			PTV 1%	Ischemic stroke		Hemorrhagic stroke			PTV 5%	Ischemic stroke		Hemorrhagic stroke
B.	Gene	N	CMAC	N	CMAC		Gene	N	CMAC	N	CMAC		Gene	N	CMAC	N	CMAC		Gene	N	CMAC	N	CMAC
	LRRN1	5	12	7	17		ANK1	23	225	22	198		HAS1	4	7	-	-		ARPC5	2	31	2	26
	CLEC4M	6	8	9	11		APOBEC4	7	139	7	123		UACA	-	-	-	-
	GCDH	-	-	-	-		UTS2	2	24	2	18		CHEK2	2	13	2	10
	SLC18A2	3	12	3	8
	MAP3K12	6	17	5	14
	TARBP2	2	5	-	-
	MTRNR2L7	2	8	2	6
Note that variant number may differ between the stroke phenotypes (stroke, ischemic stroke and hemmorhagic stroke) due to MAF thresholds and differences in variant carriers

## Sheet: S4
Supplementary Table 4. Variants in discovered stroke-risk SKAT-O genes with minimal adjustment; and replication in T1D (FinnDiane) and general populaiton (FinnGen); using score test
Note: Stroke subtype analyses may have included additional variants (i.e. passed MAF threshold in smaller data)												FinnDiane discovery cohort WES+WGS; analysed with score test and, when possible, fixed-effects meta-analysis (T1D specific)														FinnDiane GWAS/genotyping replication using score test (T1D specific)																		FinnGen GWAS replication (general population)
						metaSKAT (stroke)						Stroke				Ischemic stroke					Hemorrhagic stroke					Stroke						Ischemic stroke						Hemorrhagic stroke						Stroke					Stroke, without SAH
MODEL	SetID	Position	SNPID	Major	Minor	Data	Score	MAF	MissingRate	MAC	N	Beta	SE	p-value	Het I2	MAF	Beta	SE	p-value	Het I2	MAF	Beta	SE	p-value	Het I2	HWE	MAC	MAF	Beta	SE	p-value	HWE	MAC	MAF	Beta	SE	p-value	HWE	MAC	MAF	Beta	SE	p-value	MAC	MAF	Beta	SE	p-value	MAC
PTV 5%	ARPC5	1:183623459	rs16861256	A	G	WGS	9.09	0.03	0	35	571	1.81	0.45	5.02e-05	0	0.03	1.74	0.61	0.00437	0	0.02	1.69	0.97	0.081	0	0.48	187	0.023	-0.046	0.21	0.828	0.47	178	0.023	-0.083	0.27	0.757	0.47	176	0.024	0.799	0.47	0.0885	13867	0.0274	-0.055	0.04	0.147	13863
		1:183630530	.	CTTCATTA	C	WGS	-0.942	0	0	4	571	-1.4	1.22	0.252	0	0	-1.29	1.4	0.358	0	0	-1.13	1.97	0.565	0
PAV 5%	APOBEC4	1:183647731	rs139524898	A	G	WES	-0.14	0	0.0042	≤3	480	-1.19	1.99	0.55	0	0	-1.14	2.27	0.617	0	0	-1.05	3.76	0.78	0
					G	WGS	-0.161	0	0	≤3	571
		1:183647749	rs10911390	C	T	WGS	9.09	0.03	0	35	571	1.43	0.37	0.000118	57.3	0.02	1.23	0.5	0.0127	50.2	0.02	1.59	0.74	0.0309	0	0.5	191	0.024	-0.062	0.21	0.764	0.48	182	0.024	-0.097	0.27	0.717	0.49	180	0.025	0.766	0.46	0.0983	13921	0.0275	-0.054	0.04	0.159	13917
						WES	1.267	0.02	0.0042	19	480
		1:183647959	rs10911391	G	A	WES	1.267	0.02	0.0042	19	480	1.43	0.37	0.000118	57.3	0.02	1.23	0.5	0.0127	50.2	0.02	1.59	0.74	0.0309	0	0.5	191	0.024	-0.062	0.21	0.764	0.48	182	0.024	-0.097	0.27	0.717	0.49	180	0.025	0.766	0.46	0.0983	13928	0.0275	-0.054	0.04	0.159	13924
						WGS	9.09	0.03	0	35	571
		1:183648558	rs16861394	G	A	WGS	9.09	0.03	0	35	571	1.43	0.37	0.000118	57.3	0.02	1.23	0.5	0.0127	50.2	0.02	1.59	0.74	0.0309	0	0.5	191	0.024	-0.062	0.21	0.764	0.48	182	0.024	-0.097	0.27	0.717	0.49	180	0.025	0.766	0.46	0.0983	13929	0.0275	-0.053	0.04	0.16	13925
						WES	1.267	0.02	0.0042	19	480
		1:183648588	rs776661029	T	G	WES	-0.19	0	0.0042	≤3	480	1.26	1.58	0.426	34.8	0	2.48	1.91	0.193	65.5	0	-1.08	3.44	0.754	0	1	10	0.001	0.877	0.99	0.377	1	8	0.001	-0.801	1.34	0.55	1	9	0.001	1.302	2.3	0.572	576	0.00114	0.222	0.2	0.26	577
						WGS	0.694	0	0	≤3	571
		1:183648589	.	GT	G	WES	0.842	0	0.0042	≤3	480	6.4	2.76	0.0202	0						0	25.24	5.13	8.56e-07	0
		1:183648660	rs182486585	G	C	WGS	-0.116	0	0	≤3	571	-1.14	3.14	0.716	0	0	-1.09	3.79	0.773	0	0	-1.03	6.72	0.878	0
		1:183653304	rs1361824345	T	C	WES	0.87	0	0.0042	≤3	480	7.79	2.99	0.00921	0	0	12.49	3.69	0.000704	0
PAV 5%	UTS2	1:7849677	rs2890565	C	T	WES	-0.848	0.01	0	13	480	1.66	0.57	0.00353	93.1	0.01	2.19	0.69	0.00159	92.9	0.01	0.44	1.23	0.722	82.6	0.0019	120	0.015	0.155	0.25	0.538	0.0013	112	0.015	0.153	0.33	0.64	0.00082	105	0.014	-0.732	0.58	0.209	7082	0.014	0.053	0.05	0.331	7081
						WGS	5.986	0.01	0	12	571
		1:7850908	rs201977733	C	T	WGS	-0.12	0	0	≤3	571	-1.14	3.08	0.712	0	0	-1.08	3.93	0.783	0	0	-1.04	5.89	0.86	0
PAV 1% & PAV 5%	SLC18A2	10:117253425	rs184073241	C	T	WGS	-0.096	0	0	≤3	571	-1.11	3.41	0.744	0	0	-1.06	4.5	0.814	0	0	-1.03	6.44	0.873	0
		10:117257799	rs199750100	T	A	WGS	0.245	0	0	5	571	3.02	0.84	0.000332	86.3	0.01	4.15	1.03	5.78e-05	84.4	0	4.12	2.28	0.07	83.3	1	34	0.005	-0.538	0.51	0.294	1	34	0.005	-0.255	0.64	0.692	1	33	0.005	-0.484	1.13	0.668	2062	0.00407	0.067	0.1	0.506	2061
						WES	4.017	0.01	0	6	480
		10:117267034	rs367902584	G	A	WGS	-0.133	0	0	≤3	571	-1.16	2.96	0.694	0	0	-1.13	3.34	0.736	0	0	-1.04	6.12	0.865	0
PAV 1% & PAV 5%	TARBP2	12:53503093	rs146234229	G	C	WGS	-0.203	0	0	≤3	571	-1.25	1.79	0.484	0	0	-1.15	2.17	0.594	0	0	-1.07	3.04	0.725	0	1	8	0.001	3.316	1.09	0.0022	1	6	0.001	2.804	1.59	0.0783	1	6	0.001	10.403	2.8	0.000205	462	0.00091	0.094	0.23	0.681	462
						WES	-0.187	0	0	≤3	480
		12:53504426	rs149488319	T	C	WGS	0.759	0	0	≤3	571	6.19	1.36	5.55e-06	11.9	0	10.96	2.01	4.77e-08	0						1	13	0.002	-0.251	0.79	0.75	1	12	0.002	-0.963	1.03	0.35	1	13	0.002	3.808	1.71	0.0263	792	0.00156	0.19	0.17	0.256	791
						WES	2.576	0	0	≤3	480
PAV 1% & PAV 5%	FOXO1	13:40560079	rs767400829	G	A	WES	-0.192	0	0.0042	≤3	480	1.75	1.74	0.316	61	0	3.15	2.08	0.13	79.9	0	-1.06	4.96	0.83	0
						WGS	0.767	0	0	≤3	571
		13:40666178	rs773597669	G	T	WGS	4.085	0	0	5	571	4.39	1.04	2.29e-05	0	0	6.17	1.52	4.78e-05	0	0	13.35	3.8	0.000444	0	1	39	0.005	0.07	0.46	0.88	1	36	0.005	-0.3	0.61	0.62	1	37	0.005	2.596	1.03	0.012	2821	0.00557	0.024	0.09	0.779	2820
PAV 1% & PAV 5%	GCDH	19:12891359	rs1323706652	G	T	WGS	0.791	0	0	≤3	571	4.83	2.47	0.0506	0						0	19.54	4.54	1.67e-05	0
		19:12896058	rs149120354	T	C	WES	0.843	0	0.0042	≤3	480	6.44	2.76	0.0198	0	0	8.87	3.16	0.00506	0						1	≤3	0	2.206	1.7	0.194	1	≤3	0	-0.833	2.52	0.741	1	≤3	0	-0.819	4.35	0.851	76	0.00015	-0.751	0.54	0.164	76
		19:12896341	rs201076343	G	T	WES	-0.139	0	0.0042	≤3	480	-1.18	2.92	0.686	0	0	-1.11	3.68	0.763	0	0	-1.1	3.92	0.779	0
		19:12896401	rs751742575	C	T	WES	0.905	0	0.0042	≤3	480	10.68	3.44	0.00187	0	0	18.5	4.42	2.89e-05	0
		19:12897009	rs761135089	G	A	WGS	0.641	0	0	≤3	571	2.83	2.1	0.178	0
		19:12897824	rs121434369	C	T	WES	0.89	0	0.0042	≤3	480	9.21	3.22	0.0042	0	0	14.22	3.91	0.000279	0						1	6	0.001	0.863	1.16	0.457	1	6	0.001	2.281	1.45	0.117	1	5	0.001	-0.574	2.75	0.835	289	0.00057	-0.02	0.26	0.941	289
PTV 1% & PTV 5%	HAS1	19:51713664	.	G	T	WES	-0.267	0	0.0042	≤3	480	-1.18	2.1	0.574	0	0	-1.13	2.43	0.641	0	0	-1.08	3.37	0.748	0
		19:51713853	.	G	T	WES	-0.113	0	0.0063	≤3	480	-1.14	3.18	0.719	0	0	-1.1	3.78	0.771	0	0	-1.05	5.47	0.847	0
		19:51716967	.	C	T	WES	0.851	0	0.0042	≤3	480	6.8	2.83	0.0161	0	0	11.07	3.49	0.00152	0
		19:51723924	rs58597876	C	CACACACACACA	WGS	2.476	0	0	≤3	571	5.91	1.55	0.00013	0	0	8.89	1.83	1.19e-06	0
PAV 1% & PAV 5%	CLEC4M	19:7765676	rs200077446	G	A	WGS	-0.126	0	0	≤3	571	-1.15	3.03	0.703	0	0	-1.11	3.48	0.75	0	0	-1.03	6.3	0.87	0	1	9	0.001	0.145	0.95	0.878	1	9	0.001	1.159	1.19	0.33	1	8	0.001	-0.668	2.18	0.759	572	0.00113	-0.071	0.18	0.7	572
		19:7765776	rs113080783	A	G	WES	-0.299	0	0.0104	≤3	480	-1.19	2	0.551	0	0	-1.12	2.32	0.627	0	0	-1.07	3.53	0.761	0
		19:7766121	rs144783051	A	G	WES	0.868	0	0.0042	≤3	480	7.65	2.97	0.00996	0						0	27.02	5.3	3.41e-07	0	1	10	0.002	-0.136	0.87	0.875	1	10	0.002	0.566	1.04	0.588	1	9	0.002	-0.806	1.75	0.645	*Genotyped
		19:7766155	rs746560445	G	GT	WGS	0.773	0	0	≤3	571	4.43	2.39	0.0644	0	0	6.6	2.79	0.018	0
		19:7766659	rs140767813	G	A	WES	0.898	0	0.0042	≤3	480	10	3.34	0.00273	0						0	17.84	4.35	4.13e-05	0	0.00046	≤3	0	-0.321	1.27	0.8	0.00049	≤3	0	-0.309	1.51	0.838	0.0005	≤3	0	-0.277	2.56	0.914	*Genotyped
		19:7766667	rs377334555	C	T	WES	0.863	0	0.0042	≤3	480	7.46	2.94	0.0111	0						0	19.79	4.57	1.48e-05	0
		19:7767549	rs752738017	C	T	WES	1.782	0	0.0042	≤3	480	9.34	2.29	4.49e-05	0	0	18.5	4.42	2.89e-05	0	0	27.83	5.37	2.23e-07	0	1	≤3	0	-0.396	2.84	0.889	1	≤3	0	-0.271	3.38	0.936	1	≤3	0	-0.187	5.73	0.974	*Genotyped
		19:7768929	rs184828145	T	C	WGS	0.711	0	0	≤3	571	3.54	2.23	0.113	0						0	12.18	3.65	0.000841	0
		19:7768947	rs201740080	T	C	WES	-0.126	0	0.0042	≤3	480	-1.24	1.9	0.513	0	0	-1.16	2.19	0.596	0	0	-1.06	3.5	0.762	0
						WGS	-0.219	0	0	≤3	571
		19:7768973	rs753343180	C	G	WGS	-0.177	0	0	≤3	571	-1.24	2.65	0.64	0	0	-1.11	3.73	0.767	0	0	-1.07	4.74	0.821	0	1	6	0.001	0.345	1.16	0.766	1	6	0.001	1.772	1.46	0.223	1	5	0.001	-0.999	2.75	0.717	642	0.00127	-0.046	0.18	0.8	642
PAV 1%	LRRN1	3:3844558	rs755350940	C	T	WGS	-0.209	0	0	≤3	571	2.59	1.93	0.18	87.7	0	4.66	2.4	0.0517	92	0	-1.03	4.77	0.828	0	1	21	0.003	-0.016	0.62	0.98	1	21	0.003	0.456	0.78	0.559	1	20	0.003	-0.313	1.38	0.821	1483	0.00293	-0.022	0.12	0.85	1483
						WES	0.906	0	0	≤3	480
		3:3845194	rs142381203	C	T	WGS	0.796	0	0	≤3	571	4.96	2.5	0.0468	0						0	16.41	4.18	8.69e-05	0	-	≤3	0	-0.176	0.28	0.53	-	≤3	0	-0.103	0.21	0.624	-	≤3	0	-0.027	0.11	0.801	**Genotyped: Linear regression without relatedness adjustment
		3:3845210	rs147007969	C	T	WES	2.311	0	0	4	480	3.43	1.08	0.00153	0	0	4.67	1.39	0.000825	0	0	4.39	2.34	0.0606	78	1	26	0.003	-0.329	0.56	0.556	1	26	0.003	0.097	0.7	0.89	1	25	0.003	-0.441	1.24	0.721	1431	0.00282	-0.066	0.12	0.567	1431
						WGS	0.614	0	0	≤3	571
		3:3845554	rs141825989	C	T	WES	0.825	0	0	≤3	480	5.88	2.67	0.0276	0	0	7.33	2.92	0.0121	0						1	≤3	0	-1.123	2.83	0.692	1	≤3	0	-0.939	3.37	0.781	1	≤3	0	-1.072	5.71	0.851	*Genotyped
		3:3845810	rs770349026	G	A	WES	0.751	0	0	≤3	480	3.5	2.16	0.105	0	0	5.57	2.59	0.0312	0	0	-1.08	4.16	0.794	0
		3:3845966	rs747455683	C	T	WGS	0.739	0	0	≤3	571	3.9	2.3	0.0896	0						0	11.44	3.55	0.00125	0																			281	0.00056	-0.289	0.31	0.351	282
		3:3846082	rs543878366	G	A	WES	-0.158	0	0	≤3	480	-1.2	2.75	0.663	0	0	-1.13	3.22	0.726	0	0	-1.06	4.88	0.829	0
PAV 1%	RRP9	3:51934709	rs142340392	G	A	WGS	1.287	0	0	4	571	2.25	1.32	0.0885	0	0	3.55	1.54	0.0209	0	0	-1.05	3.87	0.786	0	1	15	0.002	-0.219	0.73	0.766	1	14	0.002	-0.736	0.95	0.44	1	14	0.002	-0.693	1.65	0.674	891	0.00176	-0.308	0.15	0.0345	890
		3:51934759	rs200319255	C	A	WGS	0.906	0	0	≤3	571	10.75	3.44	0.0018	0	0	18.32	4.4	3.17e-05	0
		3:51935206	rs758330430	G	A	WGS	0.682	0	0	≤3	571	4.37	1.69	0.00998	0						0	9.04	3.19	0.00463	0	1	6	0.001	0.8	1.3	0.54	1	5	0.001	-1.299	1.84	0.481	1	5	0.001	-0.954	3.19	0.765	319	0.00063	0.51	0.27	0.0559	319
						WES	0.839	0	0	≤3	480
		3:51935641	rs140029162	G	A	WES	0.83	0	0	≤3	480	5.91	2.67	0.0268	0	0	8.36	3.08	0.00671	0						1	8	0.001	-1.095	1	0.275	1	8	0.001	-0.968	1.26	0.442	1	8	0.001	-0.889	2.18	0.683	272	0.00054	0.127	0.28	0.655	271
		3:51937282	rs145537768	G	A	WGS	0.773	0	0	≤3	571	4.43	2.39	0.0644	0	0	6.6	2.79	0.018	0
		3:51941864	.	A	G	WES	-0.182	0	0	≤3	480	-1.23	2.6	0.635	0	0	-1.17	2.96	0.693	0	0	-1.09	3.94	0.783	0
		3:51941879	rs199803038	G	A	WGS	0.682	0	0	≤3	571	1.81	1.79	0.31	20.6	0	2.7	1.99	0.175	34.2	0	-1.05	5.53	0.85	0
						WES	-0.113	0	0	≤3	480
PAV 5%	ANK1	8:41668453	rs750580242	A	T	WGS	0.682	0	0	≤3	571	3.18	2.16	0.141	0						0	9.04	3.19	0.00463	0
		8:41672752	rs751965455	C	T	WES	-0.181	0	0	≤3	480	-1.24	2.62	0.636	0	0	-1.19	2.87	0.678	0	0	-1.05	5.24	0.841	0
		8:41672844	rs146416859	G	A	WES	-0.179	0	0	≤3	480	1.82	1.76	0.301	59.2	0	3.33	2.12	0.116	76.2	0	-1.06	4.97	0.831	0	1	15	0.002	0.505	0.73	0.491	1	14	0.002	0.624	0.95	0.513	1	14	0.002	3.774	1.65	0.022	716	0.00141	0.014	0.17	0.936	716
						WGS	0.767	0	0	≤3	571
		8:41686157	rs34664882	G	A	WES	-1.28	0.02	0	15	480	1.15	0.52	0.0275	91.8	0.01	1.17	0.63	0.0644	88	0.01	1.07	1.04	0.303	85.3	0.36	141	0.018	0.114	0.24	0.633	0.32	132	0.017	0.055	0.31	0.859	0.29	125	0.017	-0.758	0.55	0.17	8250	0.0163	-0.068	0.05	0.173	8251
						WGS	5.51	0.01	0	13	571
		8:41688189	rs199760447	C	T	WES	0.882	0	0	≤3	480	8.56	3.12	0.00599	0	0	12.16	3.64	0.000841	0						1	6	0.001	-1.349	1.16	0.244	1	6	0.001	-1.215	1.46	0.404	1	6	0.001	-1.14	2.52	0.65	257	0.00051	0.11	0.28	0.695	257
		8:41688538	rs201439151	A	G	WGS	-0.45	0	0	≤3	571	-1.29	1.44	0.371	0	0	-1.16	1.78	0.516	0	0	-1.09	2.39	0.647	0	1	11	0.002	-0.321	0.86	0.708	1	11	0.002	0.5	1.08	0.642	1	10	0.001	-0.976	1.95	0.616	917	0.00181	-0.277	0.15	0.0622	916
						WES	-0.172	0	0	≤3	480
		8:41690485	rs10093583	T	C	WGS	1.191	0	0	4	571	0.96	1.06	0.363	46.1	0	0.75	1.39	0.586	11	0	-1.1	2	0.584	0	1	41	0.005	-0.228	0.45	0.608	1	39	0.005	-0.316	0.57	0.582	1	38	0.005	-0.636	1	0.526	2757	0.00544	0.031	0.09	0.72	2756
						WES	-0.332	0	0	≤3	480
		8:41690553	rs779805849	A	T	WGS	0.491	0	0	≤3	571	1.25	1.59	0.434	0	0	2.62	1.95	0.179	0	0	-1.04	4.34	0.811	0	1	5	0.001	3.186	1.34	0.0171	1	4	0.001	3.763	1.89	0.046	1	4	0.001	15.483	3.28	2.43e-06	684	0.00135	-0.165	0.17	0.344	684
		8:41692743	rs148275567	G	A	WGS	0.118	0	0	≤3	571	2.14	0.93	0.0221	79.1	0	3.31	1.07	0.00195	85.1	0	-1.11	2.39	0.642	0	1	11	0.001	-0.02	0.86	0.982	1	11	0.001	0.804	1.08	0.454	1	10	0.001	-0.716	1.95	0.713	1056	0.00208	-0.165	0.14	0.228	1056
						WES	2.331	0	0	4	480
		8:41694031	rs117516263	G	A	WES	0.964	0.01	0	12	480	-0.14	0.47	0.767	25.5	0.02	-0.48	0.6	0.429	0	0.02	0.34	0.82	0.677	69.4	0.55	114	0.014	0.33	0.27	0.221	0.51	105	0.014	0.24	0.35	0.496	0.5	102	0.014	1.109	0.62	0.0734	6980	0.0138	-0.086	0.05	0.111	6977
						WGS	-1.6	0.02	0	19	571
		8:41695273	rs202226361	C	T	WGS	-0.15	0	0	5	571	-0.18	1.09	0.87	0	0	-1.17	1.58	0.456	0	0	-1.11	2.09	0.596	0	1	21	0.003	1.193	0.62	0.0546	1	18	0.002	0.459	0.84	0.586	1	17	0.002	-0.392	1.5	0.794	1510	0.00298	0.005	0.12	0.965	1510
		8:41696381	rs767717861	G	A	WES	0.892	0	0	≤3	480	9.37	3.24	0.00384	0	0	13.35	3.8	0.000445	0
		8:41696385	.	G	T	WES	-0.447	0	0	≤3	480	-1.21	1.64	0.463	0	0	-1.15	1.89	0.543	0	0	-1.06	3.09	0.733	0
		8:41696393	.	G	T	WES	0.618	0	0	≤3	480	1.91	1.76	0.278	0	0	3.16	2.07	0.127	0	0	-1.05	3.68	0.775	0
		8:41708920	rs2304877	C	T	WES	-4.882	0.04	0	41	480	0.3	0.32	0.347	93.8	0.04	0.29	0.4	0.463	93.5	0.04	-0.01	0.61	0.985	31.9	0.68	317	0.04	-0.0037	0.16	0.982	0.67	300	0.04	-0.083	0.21	0.693	0.8	294	0.041	0.413	0.37	0.262	20065	0.0396	0.004	0.03	0.913	20060
						WGS	7.816	0.03	0	32	571
		8:41714174	rs61753679	G	T	WES	-1.245	0.02	0	22	480	-0.09	0.42	0.838	0	0.02	-0.13	0.52	0.806	0	0.02	0.06	0.77	0.938	59.1	0.22	120	0.016	0.188	0.26	0.474	0.56	112	0.015	0.081	0.34	0.813	0.2	111	0.016	1.564	0.59	0.00809	8343	0.0165	-0.013	0.05	0.792	8338
						WGS	0.756	0.02	0	20	571
		8:41715748	rs34387324	G	A	WGS	-0.111	0	0	≤3	571	-1.2	1.63	0.461	0	0	-1.14	1.91	0.553	0	0	-1.07	2.67	0.687	0	1	10	0.001	0.094	0.97	0.923	1	10	0.001	1.14	1.22	0.349	1	9	0.001	-0.711	2.23	0.75	1206	0.00238	0.174	0.13	0.177	1205
						WES	-0.341	0	0	≤3	480
		8:41715770	rs142690258	T	C	WES	0.089	0.01	0	5	480	1.45	0.74	0.0511	52.5	0.01	1.82	1	0.0689	36.6	0	3.01	1.43	0.0356	86.2	1	21	0.003	-0.375	0.62	0.546	1	21	0.003	0.112	0.78	0.886	1	20	0.003	-0.533	1.38	0.7	2327	0.00459	-0.034	0.09	0.715	2327
						WGS	2.538	0.01	0	7	571
		8:41716970	rs140085544	C	T	WGS	0.901	0	0	≤3	571	4.97	1.75	0.00459	69.9	0	4.65	2.41	0.0534	0	0	12.33	3.66	0.000751	96.6	1	17	0.002	0.886	0.69	0.199	1	15	0.002	0.459	0.92	0.618	1	14	0.002	-0.488	1.65	0.767	1101	0.00217	-0.071	0.14	0.599	1101
						WES	0.716	0	0	≤3	480
		8:41717030	rs769619019	T	A	WES	-0.167	0	0	≤3	480	-1.21	2.69	0.653	0	0	-1.14	3.1	0.712	0	0	-1.05	4.98	0.833	0
		8:41717626	rs1015648649	G	A	WGS	-0.138	0	0	≤3	571	-1.17	2.92	0.688	0	0	-1.14	3.22	0.723	0	0	-1.04	6.16	0.866	0
		8:41717683	.	T	C	WGS	-0.135	0	0	≤3	571	-1.16	2.94	0.693	0	0	-1.1	3.6	0.761	0	0	-1.04	5.49	0.85	0
		8:41718164	rs1364511169	T	C	WGS	-0.228	0	0	≤3	571	-1.3	2.39	0.586	0	0	-1.18	2.84	0.678	0	0	-1.07	4.18	0.797	0
		8:41724513	rs61735313	G	T	WGS	2.589	0.01	0	11	571	1.41	0.68	0.0379	0	0.01	2.13	0.83	0.00972	69.3	0.01	-1.11	1.55	0.473	0	1	77	0.01	-0.203	0.33	0.533	1	73	0.01	-0.341	0.42	0.418	1	72	0.01	0.118	0.73	0.873	3998	0.00789	-0.013	0.07	0.851	3998
						WES	0.46	0	0	4	480
[truncated: 14 more columns]

## Sheet: S5
Supplementary Table 5. Variants in discovered stroke-risk SKAT-O genes with additional DKD adjustment; and replication in T1D (FinnDiane) and general populaiton (FinnGen)
Note: Stroke subtype analyses may have included additional variants (i.e. passed MAF threshold in smaller data)												FinnDiane discovery cohort WES+WGS; analysed with score test and, when possible, fixed-effects meta-analysis (T1D specific)														FinnDiane GWAS/genotyping replication using score test (T1D specific)																		FinnGen GWAS replication (general population, no diabetic kidney disease adjustment)
						metaSKAT (stroke)						Stroke				Ischemic stroke					Hemorrhagic stroke					Stroke						Ischemic stroke						Hemorrhagic stroke						Stroke					Stroke, without SAH
MODEL	SetID	Position	SNPID	Major	Minor	Data	Score	MAF	MissingRate	MAC	N	Beta	SE	p-value	Het I2	MAF	Beta	SE	p-value	Het I2	MAF	Beta	SE	p-value	Het I2	HWE	MAC	MAF	Beta	SE	p-value	HWE	MAC	MAF	Beta	SE	p-value	HWE	MAC	MAF	Beta	SE	p-value	MAC	MAF	Beta	SE	p-value	MAC
PTV 5%	ARPC5	1:183623459	rs16861256	A	G	WGS	8.984	0.03	0	35	571	1.88	0.46	4.02e-05	0	0.03	1.79	0.62	0.00425	0	0.02	1.91	1.01	0.0579	0	0.49	183	0.024	-0.006	0.21	0.975	0.47	174	0.024	-0.041	0.27	0.881	0.47	172	0.025	0.826	0.47	0.0782	13867	0.0274	-0.055	0.04	0.147	13863
		1:183630530	.	CTTCATTA	C	WGS	-0.789	0	0	4	571	-1.48	1.37	0.28	0	0	-1.35	1.64	0.41	0	0	-1.18	2.1	0.574	0
PAV 5%	APOBEC4	1:183647731	rs139524898	A	G	WGS	-0.104	0	0	≤3	571	-1.18	2.07	0.568	0	0	-1.13	2.47	0.648	0	0	-1.05	3.83	0.783	0
						WES	-0.173	0	0.0042	≤3	480
		1:183647749	rs10911390	C	T	WGS	8.984	0.03	0	35	571	1.57	0.39	4.71e-05	36.8	0.02	1.35	0.51	0.00867	34.3	0.02	1.9	0.78	0.0148	0	0.5	187	0.025	-0.025	0.21	0.903	0.48	178	0.025	-0.056	0.27	0.834	0.49	176	0.025	0.79	0.46	0.0881	13921	0.0275	-0.054	0.04	0.159	13917
						WES	1.581	0.02	0.0042	19	480
		1:183647959	rs10911391	G	A	WGS	8.984	0.03	0	35	571	1.57	0.39	4.71e-05	36.8	0.02	1.35	0.51	0.00867	34.3	0.02	1.9	0.78	0.0148	0	0.5	187	0.025	-0.025	0.21	0.903	0.48	178	0.025	-0.056	0.27	0.834	0.49	176	0.025	0.79	0.46	0.0881	13928	0.0275	-0.054	0.04	0.159	13924
						WES	1.581	0.02	0.0042	19	480
		1:183648558	rs16861394	G	A	WES	1.581	0.02	0.0042	19	480	1.57	0.39	4.71e-05	36.8	0.02	1.35	0.51	0.00867	34.3	0.02	1.9	0.78	0.0148	0	0.5	187	0.025	-0.025	0.21	0.903	0.48	178	0.025	-0.056	0.27	0.834	0.49	176	0.025	0.79	0.46	0.0881	13929	0.0275	-0.053	0.04	0.16	13925
						WGS	8.984	0.03	0	35	571
		1:183648588	rs776661029	T	G	WGS	0.732	0	0	≤3	571	1.45	1.63	0.375	45.4	0	2.73	1.97	0.167	70.5	0	-1.08	3.1	0.728	0	1	9	0.001	1.221	1.04	0.242	1	7	0.001	-0.591	1.44	0.68	1	8	0.001	1.756	2.46	0.475	576	0.00114	0.222	0.2	0.26	577
						WES	-0.188	0	0.0042	≤3	480
		1:183648589	.	GT	G	WES	0.815	0	0.0042	≤3	480	5.46	2.59	0.0349	0						0	20.73	4.67	8.97e-06	0
		1:183648660	rs182486585	G	C	WGS	-0.064	0	0	≤3	571	-1.07	4.11	0.794	0	0	-1.04	5.58	0.852	0	0	-1.02	8.97	0.91	0
		1:183653304	.	T	C	WES	0.902	0	0.0042	≤3	480	10.38	3.39	0.00221	0	0	16.5	4.19	8.34e-05	0
PTV 1% & PTV 5%	HAS1	19:51713664	.	G	T	WES	-0.304	0	0.0042	≤3	480	-1.21	2	0.544	0	0	-1.15	2.3	0.616	0	0	-1.09	3.15	0.728	0
		19:51713853	.	G	T	WES	-0.159	0	0.0063	≤3	480	-1.21	2.76	0.661	0	0	-1.14	3.24	0.724	0	0	-1.08	4.5	0.811	0
		19:51716967	rs1396240967	C	T	WES	0.877	0	0.0042	≤3	480	8.28	3.07	0.00702	0	0	13.52	3.82	0.000406	0
		19:51723924	rs58597876	C	CACACACACACA	WGS	2.551	0	0	≤3	571	7.05	1.66	2.23e-05	0	0	11.03	2.02	4.71e-08	0
PAV 5%	UTS2	1:7849677	rs2890565	C	T	WES	-0.958	0.01	0	13	480	1.56	0.57	0.00591	93.1	0.01	2.06	0.69	0.00263	93.1	0.01	0.19	1.14	0.868	67.8	0.049	112	0.015	0.276	0.26	0.291	0.038	104	0.014	0.272	0.34	0.426	0.029	97	0.014	-0.738	0.61	0.225	7082	0.014	0.053	0.05	0.331	7081
						WGS	5.83	0.01	0	12	571
		1:7850908	rs201977733	C	T	WGS	-0.068	0	0	≤3	571	-1.08	3.98	0.787	0	0	-1.04	5.81	0.859	0	0	-1.02	7.71	0.895	0
PAV 1% & PAV 5%	SLC18A2	10:117253425	rs184073241	C	T	WGS	-0.188	0	0	≤3	571	-1.25	2.58	0.628	0	0	-1.16	3.09	0.708	0	0	-1.07	4.54	0.813	0
		10:117257799	rs199750100	T	A	WGS	0.07	0	0	5	571	3.01	0.85	0.00039	90.8	0.01	3.93	1.02	0.000112	91.5	0	3.34	2.1	0.112	79.1	1	34	0.005	-0.538	0.51	0.287	1	34	0.005	-0.26	0.64	0.685	1	33	0.005	-0.502	1.11	0.652	2062	0.00407	0.067	0.1	0.506	2061
						WES	4.112	0.01	0	6	480
		10:117267034	rs367902584	G	A	WGS	-0.086	0	0	≤3	571	-1.1	3.58	0.758	0	0	-1.06	4.54	0.815	0	0	-1.03	7.57	0.892	0
PAV 1% & PAV 5%	MTRNR2L7	10:37602452	rs567342729	T	C	WGS	0.795	0	0	≤3	571	4.41	2.36	0.0611	0	0	-1.08	4.12	0.793	0	0	23.97	5	1.64e-06	0
		10:37602666	rs12241774	G	T	WGS	3.695	0.01	0	8	571	3.81	1.01	0.000177	0	0.01	5.72	1.32	1.49e-05	0	0	7.75	2.97	0.00904	0	1	38	0.005	-0.069	0.46	0.88	1	37	0.005	0.424	0.59	0.47	1	34	0.005	-0.827	1.05	0.43	2480	0.0049	-0.026	0.09	0.769	2480
PAV 1% & PAV 5%	MAP3K12	12:53481189	rs377738660	G	T	WES	0.91	0	0	≤3	480	11.32	3.53	0.00132	0						0	20.71	4.67	9.11e-06	0	1	≤3	0	-1.64	1.61	0.309	1	≤3	0	-1.465	2.04	0.474	1	≤3	0	-1.416	3.51	0.687	221	0.00044	0.247	0.28	0.381	221
		12:53481235	rs115635603	C	T	WGS	-0.816	0	0	≤3	571	0.32	0.86	0.708	66.9	0	-1.04	1.11	0.349	0	0.01	2.61	1.34	0.0517	83.7	1	28	0.004	-0.139	0.54	0.798	1	28	0.004	0.473	0.69	0.491	1	26	0.004	-0.403	1.21	0.74	1392	0.00275	-0.074	0.12	0.536	1391
						WES	1.251	0.01	0	7	480
		12:53483170	.	C	CT	WGS	-0.067	0	0	≤3	571	-1.08	4.03	0.789	0	0	-1.04	5.66	0.854	0	0	-1.02	7.95	0.898	0
		12:53486534	rs141065572	G	T	WGS	0.69	0	0	≤3	571	6.07	1.36	7.98e-06	64.4	0	11.68	2.07	1.64e-08	0						1	12	0.002	0.15	0.81	0.853	1	11	0.001	-0.668	1.07	0.532	1	12	0.002	4.365	1.76	0.0133	716	0.00141	0.158	0.17	0.363	716
						WES	2.597	0	0	≤3	480
		12:53486535	rs199977017	T	C	WES	2.597	0	0	≤3	480	6.07	1.36	7.98e-06	64.4	0	11.68	2.07	1.64e-08	0						1	12	0.002	0.15	0.81	0.853	1	11	0.001	-0.668	1.07	0.532	1	12	0.002	4.365	1.76	0.0133	752	0.00148	0.173	0.17	0.308	751
						WGS	0.69	0	0	≤3	571
		12:53486960	.	C	A	WES	-0.203	0	0	≤3	480	-1.27	2.5	0.613	0	0	-1.18	2.87	0.681	0	0	-1.1	3.72	0.768	0
		12:53499441	.	G	A	WES	-0.197	0	0	≤3	480	-1.26	2.52	0.618	0	0	-1.19	2.81	0.672	0	0	-1.06	4.89	0.829	0
PAV 1% & PAV 5%	TARBP2	12:53503093	rs146234229	G	C	WGS	-0.249	0	0	≤3	571	-1.32	1.68	0.433	0	0	-1.19	1.98	0.546	0	0	-1.09	2.76	0.693	0	1	7	0.001	3.816	1.16	0.001	1	5	0	3.645	1.77	0.0394	1	5	0.001	12.963	3.11	3.07e-05	462	0.00091	0.094	0.23	0.681	462
						WES	-0.217	0	0	≤3	480
		12:53504426	rs149488319	T	C	WGS	0.69	0	0	≤3	571	6.07	1.36	7.98e-06	64.4	0	11.68	2.07	1.64e-08	0						1	12	0.002	0.15	0.81	0.853	1	11	0.001	-0.668	1.07	0.532	1	12	0.002	4.365	1.76	0.0133	792	0.00156	0.19	0.17	0.256	791
						WES	2.597	0	0	≤3	480
PTV 1% & PTV 5%	UACA	15:70667338	rs781623644	G	A	WES	1.653	0	0.0042	≤3	480	5.04	1.44	0.000449	0	0	8.05	2.14	0.000167	53.7	0	-1.06	3.67	0.774	0	1	7	0.001	-0.665	1.19	0.577	1	6	0.001	-0.553	1.51	0.715	1	7	0.001	-0.2	2.61	0.939	301	0.0006	0.094	0.27	0.727	302
						WGS	0.79	0	0	≤3	571
		15:70679607	rs185763236	C	A	WGS	0.814	0	0	≤3	571	5.46	2.59	0.0351	0											1	≤3	0	8.315	2.8	0.00299	1	≤3	0	14.061	3.36	2.93e-05	*Genotyped
PAV 1% & PAV 5%	GCDH	19:12891359	.	G	T	WGS	0.728	0	0	≤3	571	3.71	2.26	0.101	0						0	14.5	3.95	0.00024	0
		19:12896058	rs149120354	T	C	WES	0.919	0	0.0042	≤3	480	12.59	3.7	0.000669	0	0	17.25	4.28	5.6e-05	0						1	≤3	0	2.298	1.67	0.169	1	≤3	0	-0.916	2.5	0.714	1	≤3	0	-0.897	4.3	0.835	76	0.00015	-0.751	0.54	0.164	76
		19:12896341	rs201076343	G	T	WES	-0.13	0	0.0042	≤3	480	-1.17	3	0.696	0	0	-1.1	3.78	0.77	0	0	-1.1	4.08	0.788	0
		19:12896401	rs751742575	C	T	WES	0.906	0	0.0042	≤3	480	10.75	3.45	0.00181	0	0	18.47	4.42	2.94e-05	0
		19:12897009	rs761135089	G	A	WGS	0.824	0	0	≤3	571	5.79	2.65	0.029	0
		19:12897824	rs121434369	C	T	WES	0.809	0	0.0042	≤3	480	5.36	2.57	0.0372	0	0	8.09	3.04	0.00787	0						1	6	0.001	0.746	1.14	0.513	1	6	0.001	2.192	1.45	0.129	1	5	0.001	-0.586	2.72	0.83	289	0.00057	-0.02	0.26	0.941	289
PAV 1% & PAV 5%	CLEC4M	19:7765676	rs200077446	G	A	WGS	-0.078	0	0	≤3	571	-1.09	3.73	0.77	0	0	-1.05	4.84	0.828	0	0	-1.02	7.94	0.898	0	1	9	0.001	0.13	0.93	0.889	1	9	0.001	1.146	1.18	0.332	1	8	0.001	-0.638	2.15	0.767	572	0.00113	-0.071	0.18	0.7	572
		19:7765776	rs113080783	A	G	WES	-0.284	0	0.01	≤3	480	-1.21	2.06	0.558	0	0	-1.14	2.37	0.631	0	0	-1.07	3.7	0.772	0
		19:7766121	rs144783051	A	G	WES	0.838	0	0.0042	≤3	480	6.23	2.73	0.0223	0						0	21.09	4.71	7.44e-06	0	1	10	0.002	-0.046	0.85	0.957	1	10	0.003	0.652	1.04	0.531	1	9	0.002	-0.694	1.73	0.689	*Genotyped
		19:7766155	rs746560445	G	GT	WGS	0.695	0	0	≤3	571	3.31	2.18	0.129	0	0	4.58	2.42	0.0591	0
		19:7766659	rs140767813	G	A	WES	0.91	0	0.0042	≤3	480	11.32	3.53	0.00134	0						0	20.71	4.67	9.16e-06	0	0.00048	≤3	0	-0.136	1.25	0.914	0.0005	≤3	0	-0.154	1.51	0.919	0.00052	≤3	0.001	-0.145	2.54	0.954	*Genotyped
		19:7766667	rs377334555	C	T	WES	0.807	0	0.0042	≤3	480	5.31	2.57	0.0385	0						0	13.15	3.78	0.000501	0
		19:7767549	rs752738017	C	T	WES	1.832	0	0.0042	≤3	480	12.15	2.58	2.38e-06	0	0	18.47	4.42	2.94e-05	0	0	50.78	7.2	1.74e-12	0	1	≤3	0	-0.118	2.81	0.967	1	≤3	0	-0.024	3.37	0.994	1	≤3	0	0.04	5.69	0.994	*Genotyped
		19:7768929	rs184828145	T	C	WGS	0.846	0	0	≤3	571	6.63	2.8	0.0179	0						0	25.3	5.13	8.32e-07	0
		19:7768947	rs201740080	T	C	WES	-0.144	0	0.0042	≤3	480	-1.16	2.2	0.599	0	0	-1.11	2.71	0.682	0	0	-1.05	4.16	0.801	0
						WGS	-0.095	0	0	≤3	571
		19:7768973	rs753343180	C	G	WGS	-0.191	0	0	≤3	571	-1.26	2.57	0.624	0	0	-1.13	3.47	0.745	0	0	-1.08	4.53	0.811	0	1	5	0.001	0.865	1.25	0.489	1	5	0.001	2.53	1.58	0.11	1	4	0.001	-0.686	3.04	0.822	642	0.00127	-0.046	0.18	0.8	642
PTV 1% & PTV 5%	CHEK2	22:28687961	rs587782684	CG	C	WES	-0.2	0	0.0042	≤3	480	-1.26	2.51	0.615	0	0	-1.18	2.89	0.684	0	0	-1.11	3.64	0.761	0
		22:28695868	rs555607708	AG	A	WES	1.683	0.01	0.0042	7	480	2.77	0.72	0.00011	58.1	0.01	3.62	0.98	0.000234	61.8	0	3.75	1.56	0.0162	92.2	0.032	67	0.009	-0.944	0.34	0.0053	0.036	66	0.01	-0.717	0.43	0.0952	0.036	66	0.01	-0.812	0.75	0.277	3185	0.00629	0.06	0.08	0.462	3184
						WGS	3.725	0.01	0	8	571
PAV 1%	LRRN1	3:3844558	rs755350940	C	T	WES	0.933	0	0	≤3	480	1.49	1.66	0.368	92.7	0	2.43	1.91	0.203	95.4	0	-1.07	3.43	0.754	0	1	20	0.003	0.053	0.63	0.932	1	20	0.003	0.547	0.79	0.491	1	19	0.003	-0.296	1.4	0.833	1483	0.00293	-0.022	0.12	0.85	1483
						WGS	-0.39	0	0	≤3	571
		3:3845194	rs142381203	C	T	WGS	0.76	0	0	≤3	571	4.21	2.35	0.0738	0						0	13.5	3.82	0.00041	0	-	≤3	0	-0.204	0.28	0.459	-	≤3	0	-0.121	0.21	0.565	-	≤3	0	-0.032	0.11	0.763	**Genotyped: Linear regression without relatedness adjustment
		3:3845210	rs147007969	C	T	WGS	0.816	0	0	≤3	571	3.51	1.1	0.00135	0	0	5.43	1.49	0.000257	80.9	0	5.28	2.52	0.0362	45.4	1	25	0.003	-0.288	0.56	0.608	1	25	0.003	0.136	0.71	0.848	1	24	0.003	-0.428	1.25	0.731	1431	0.00282	-0.066	0.12	0.567	1431
						WES	2.109	0	0	4	480
		3:3845554	rs141825989	C	T	WES	0.831	0	0	≤3	480	6.08	2.71	0.0245	0	0	7.43	2.94	0.0114	0						1	≤3	0	-0.657	2.8	0.815	1	≤3	0	-0.513	3.36	0.879	1	≤3	0	-0.687	5.68	0.904	*Genotyped
		3:3845810	rs770349026	G	A	WES	0.74	0	0	≤3	480	3.34	2.12	0.116	0	0	5.31	2.54	0.0363	0	0	-1.09	4.03	0.787	0
		3:3845966	rs747455683	C	T	WGS	0.869	0	0	≤3	571	7.76	2.99	0.00939	0						0	24.63	5.07	1.18e-06	0																			281	0.00056	-0.289	0.31	0.351	282
		3:3846082	rs543878366	G	A	WES	-0.102	0	0	≤3	480	-1.12	3.32	0.735	0	0	-1.09	3.93	0.782	0	0	-1.04	6.29	0.869	0
PAV 5%	ANK1	8:41668453	rs750580242	A	T	WGS	0.593	0	0	≤3	571	2.49	2.05	0.224	0						0	6.55	2.79	0.0188	0
		8:41672752	rs751965455	C	T	WES	-0.168	0	0	≤3	480	-1.22	2.69	0.651	0	0	-1.17	2.96	0.691	0	0	-1.05	5.48	0.848	0
		8:41672844	rs146416859	G	A	WES	-0.119	0	0	≤3	480	1.83	1.78	0.305	27.3	0	3.21	2.1	0.126	53.1	0	-1.04	6.28	0.869	0	1	15	0.002	0.5	0.72	0.489	1	14	0.002	0.64	0.95	0.499	1	14	0.002	3.679	1.63	0.024	716	0.00141	0.014	0.17	0.936	716
						WGS	0.695	0	0	≤3	571
		8:41686157	rs34664882	G	A	WES	-1.139	0.02	0	15	480	1.02	0.52	0.0487	88.7	0.01	1.01	0.62	0.104	81.4	0.01	0.97	1.02	0.343	80.3	0.34	135	0.017	0.149	0.24	0.537	0.3	126	0.017	0.108	0.32	0.733	0.27	119	0.017	-0.732	0.56	0.19	8250	0.0163	-0.068	0.05	0.173	8251
						WGS	4.954	0.01	0	13	571
		8:41688189	rs199760447	C	T	WES	0.849	0	0	≤3	480	6.67	2.8	0.0173	0	0	9.4	3.25	0.00377	0						1	6	0.001	-1.317	1.14	0.248	1	6	0.001	-1.209	1.45	0.403	1	6	0.001	-1.121	2.49	0.652	257	0.00051	0.11	0.28	0.695	257
		8:41688538	rs201439151	A	G	WGS	-0.408	0	0	≤3	571	-1.39	1.45	0.338	0	0	-1.24	1.74	0.478	0	0	-1.12	2.29	0.625	0	1	11	0.002	-0.367	0.84	0.663	1	11	0.002	0.45	1.07	0.674	1	10	0.002	-1	1.93	0.604	917	0.00181	-0.277	0.15	0.0622	916
						WES	-0.253	0	0	≤3	480
		8:41690485	rs10093583	T	C	WGS	1.233	0	0	4	571	1.02	1.09	0.347	56.3	0	0.67	1.37	0.624	16.9	0	-1.12	2.03	0.583	0	1	36	0.005	-0.14	0.47	0.765	1	34	0.005	-0.258	0.61	0.672	1	33	0.005	-0.642	1.06	0.546	2757	0.00544	0.031	0.09	0.72	2756
						WES	-0.367	0	0	≤3	480
		8:41690553	rs779805849	A	T	WGS	0.511	0	0	≤3	571	1.5	1.71	0.382	0	0	2.86	2.04	0.162	0	0	-1.03	5.72	0.858	0	1	5	0.001	3.033	1.32	0.0211	1	4	0.001	3.737	1.87	0.0462	1	4	0.001	15.089	3.25	3.37e-06	684	0.00135	-0.165	0.17	0.344	684
		8:41692743	rs148275567	G	A	WGS	0.061	0	0	≤3	571	2.19	0.95	0.0208	82.1	0	3.45	1.09	0.00147	86.9	0	-1.09	2.52	0.664	0	1	10	0.001	-0.17	0.88	0.848	1	10	0.001	0.749	1.12	0.504	1	9	0.001	-0.935	2.03	0.645	1056	0.00208	-0.165	0.14	0.228	1056
						WES	2.378	0	0	4	480
		8:41694031	rs117516263	G	A	WES	1.077	0.01	0	12	480	-0.18	0.48	0.712	44.9	0.02	-0.53	0.61	0.388	0	0.02	0.31	0.83	0.711	73.6	0.54	110	0.014	0.22	0.27	0.415	0.51	102	0.014	0.214	0.36	0.547	0.5	99	0.014	1.065	0.62	0.0865	6980	0.0138	-0.086	0.05	0.111	6977
						WGS	-1.85	0.02	0	19	571
		8:41695273	rs202226361	C	T	WGS	-0.017	0	0	5	571	-0.02	1.14	0.985	0	0	-1.2	1.54	0.436	0	0	-1.11	2.05	0.588	0	1	19	0.002	0.213	0.64	0.741	1	17	0.002	-0.647	0.86	0.452	1	17	0.002	-0.551	1.48	0.71	1510	0.00298	0.005	0.12	0.965	1510
		8:41696381	rs767717861	G	A	WES	0.863	0	0	≤3	480	7.4	2.93	0.0115	0	0	10.47	3.4	0.00211	0
		8:41696385	.	G	T	WES	-0.366	0	0	≤3	480	-1.19	1.81	0.509	0	0	-1.15	2.06	0.578	0	0	-1.05	3.5	0.764	0
		8:41696393	.	G	T	WES	0.764	0	0	≤3	480	3.59	2.17	0.0975	0	0	5.57	2.58	0.0307	0	0	-1.03	4.99	0.836	0
		8:41708920	rs2304877	C	T	WES	-4.818	0.04	0	41	480	0.39	0.33	0.24	94.7	0.04	0.37	0.41	0.373	94.5	0.04	0.0001	0.61	1	29	0.83	298	0.04	-0.023	0.17	0.892	0.82	283	0.04	-0.045	0.22	0.833	1	276	0.04	0.234	0.38	0.533	20065	0.0396	0.004	0.03	0.913	20060
						WGS	8.349	0.03	0	32	571
		8:41714174	rs61753679	G	T	WES	-1.373	0.02	0	22	480	-0.16	0.42	0.709	0	0.02	-0.19	0.52	0.722	0	0.02	0.02	0.76	0.98	56.4	0.2	115	0.016	0.129	0.26	0.624	0.55	108	0.016	0.091	0.35	0.793	0.19	107	0.016	1.567	0.59	0.00837	8343	0.0165	-0.013	0.05	0.792	8338
						WGS	0.487	0.02	0	20	571
		8:41715748	rs34387324	G	A	WGS	-0.065	0	0	≤3	571	-1.32	1.57	0.398	0	0	-1.22	1.82	0.503	0	0	-1.13	2.34	0.629	0	1	9	0.001	0.263	1.01	0.796	1	9	0.001	1.418	1.29	0.27	1	8	0.001	-0.653	2.37	0.783	1206	0.00238	0.174	0.13	0.177	1205
						WES	-0.475	0	0	≤3	480
		8:41715770	rs142690258	T	C	WES	-0.138	0.01	0	5	480	1.31	0.74	0.0757	69.1	0.01	1.82	1.01	0.0711	75	0	2.12	1.28	0.0993	85.5	1	21	0.003	-0.607	0.61	0.321	1	21	0.003	-0.08	0.78	0.918	1	20	0.003	-0.762	1.37	0.577	2327	0.00459	-0.034	0.09	0.715	2327
						WGS	2.544	0.01	0	7	571
		8:41716970	rs140085544	C	T	WGS	0.822	0	0	≤3	571	3.9	1.6	0.0149	0	0	4.32	2.34	0.0649	0	0	8.92	3.16	0.00478	92.3	1	16	0.002	0.904	0.7	0.197	1	14	0.002	0.515	0.95	0.587	1	13	0.002	-0.535	1.69	0.752	1101	0.00217	-0.071	0.14	0.599	1101
						WES	0.7	0	0	≤3	480
		8:41717030	rs769619019	T	A	WES	-0.227	0	0	≤3	480	-1.31	2.4	0.585	0	0	-1.21	2.72	0.657	0	0	-1.08	4.15	0.794	0
		8:41717626	rs1015648649	G	A	WGS	-0.091	0	0	≤3	571	-1.11	3.5	0.751	0	0	-1.07	4.31	0.803	0	0	-1.03	7.59	0.892	0
		8:41717683	.	T	C	WGS	-0.082	0	0	≤3	571	-1.09	3.66	0.765	0	0	-1.05	5.15	0.839	0	0	-1.03	6.97	0.883	0
		8:41718164	rs1364511169	T	C	WGS	-0.099	0	0	≤3	571	-1.12	3.36	0.739	0	0	-1.05	4.89	0.83	0	0	-1.03	6.47	0.873	0
		8:41724513	rs61735313	G	T	WGS	2.475	0.01	0	11	571	1.26	0.67	0.059	0	0.01	2.02	0.82	0.0135	65.3	0.01	-1.08	1.64	0.508	0	1	74	0.01	-0.183	0.33	0.577	1	70	0.01	-0.315	0.43	0.461	1	69	0.01	0.149	0.74	0.841	3998	0.00789	-0.013	0.07	0.851	3998
						WES	0.356	0	0	4	480
[truncated: 14 more columns]

## Sheet: S6
Supplementary Table 6. SKAT-O gene-aggregate replication in T1D with minimal adjustment with GWAS and genotyping in FinnDiane
	Gene	Phenotype	Variant N	Missingness rate		MAF		Burden	p-value
				(min)	(max)	(min)	(max)	Score	Burden	SKAT	SKAT-O	SMMAT-E*
PAV 1%	LRRN1	Stroke	4	0	0.181	0.0002	0.0096	-101.65	0.138	0.519	0.215	0.388
		Ischemic	3	0	0.175	0.0002	0.0035	-2.65	0.935	0.998	1	0.996
		Hemorrhagic	4	0	0.18	0.0002	0.0098	-27.76	0.246	0.651	0.367	0.591
	FOXO1	Stroke	1	0	0	0.0049	0.0049	9.51	0.809	0.809	0.809	0.809
		Ischemic	1	0	0	0.0048	0.0048	-10.92	0.676	0.676	0.676	0.676
		Hemorrhagic	1	0	0	0.0051	0.0051	34.23	0.017	0.017	0.017	0.017
	CLEC4M	Stroke	6	0	0.426	0.0002	0.0022	4.23	0.926	0.989	1	0.994
		Ischemic	6	0	0.427	0.0002	0.0023	28.08	0.374	0.489	0.549	0.431
		Hemorrhagic	6	0	0.431	0.0002	0.0022	12.88	0.422	0.128	0.212	0.227
	TARBP2	Stroke	2	0	0	0.001	0.0017	48.45	0.12	0.054	0.079	0.013
		Ischemic	2	0	0	0.0008	0.0016	5.07	0.807	0.302	0.411	0.251
		Hemorrhagic	2	0	0	0.0008	0.0018	41	0.000167	0.00235	0.000259	0.000108
	RRP9	Stroke	3	0	0	0.0008	0.0019	-14.77	0.685	0.662	0.81	0.731
		Ischemic	3	0	0	0.0007	0.0019	-29.72	0.241	0.598	0.35	0.583
		Hemorrhagic	3	0	0	0.0007	0.0019	-7.24	0.575	0.918	0.725	0.893
	GCDH	Stroke	3	0	0	0.0004	0.0012	30.39	0.305	0.707	0.439	0.499
		Ischemic	3	0	0	0.0003	0.0012	29.34	0.164	0.289	0.248	0.29
		Hemorrhagic	3	0	0	0.0003	0.0011	-3.79	0.689	0.974	0.833	0.946
	SLC18A2	Stroke	2	0	0	0.0001	0.0043	-53.56	0.149	0.16	0.166	0.424
		Ischemic	2	0	0	0.0001	0.0045	-16.87	0.511	0.538	0.586	0.833
		Hemorrhagic	2	0	0	0.0001	0.0046	-7.92	0.55	0.567	0.626	0.876
PAV 5%	UTS2	Stroke	1	0	0	0.0152	0.0152	66.48	0.235	0.235	0.235	0.235
		Ischemic	1	0	0	0.015	0.015	35.8	0.354	0.354	0.354	0.354
		Hemorrhagic	1	0	0	0.0145	0.0145	-19.99	0.292	0.292	0.292	0.292
	APOBEC4	Stroke	4	0	0	0.0013	0.0242	-90.9	0.583	0.558	0.625	0.7
		Ischemic	4	0	0	0.0011	0.0243	-82.68	0.465	0.533	0.521	0.581
		Hemorrhagic	4	0	0	0.0012	0.0249	87.15	0.127	0.141	0.137	0.357
	ANK1	Stroke	15	0	0	0.0006	0.0402	106.5	0.437	0.876	0.642	0.736
		Ischemic	15	0	0	0.0005	0.0401	52	0.58	0.969	0.786	0.874
		Hemorrhagic	15	0	0	0.0005	0.0406	0.5	0.991	0.429	0.633	0.697
PTV 5%	ARPC5	Stroke	1	0	0	0.0238	0.0238	-30	0.585	0.585	0.585	0.585
		Ischemic	1	0	0	0.0238	0.0238	-22.34	0.551	0.551	0.551	0.551
		Hemorrhagic	1	0	0	0.0244	0.0244	29.01	0.125	0.125	0.125	0.125
*SMATT-E = variant-set mixed model association hybrid test
SKAT-O gene-aggregate replication with low-frequency variants in T1D with GWAS and genotyping in FinnDiane: MAF≤5% models for discovery cohort MAF≤1% genes, if low-frequency variants (MAF 1-5%) available for replication cohort
PAV 5%	LRRN1	Stroke	6	0	0.181	0.0002	0.0443	-62.454	0.499	0.492	0.68	0.506
		Ischemic	6	0	0.175	0.0002	0.0448	104.241	0.104	0.081	0.123	0.075
		Hemorrhagic	6	0	0.18	0.0002	0.043	-54.535	0.09	0.675	0.153	0.306
	RRP9	Stroke	4	0	0	0.0008	0.0128	-14.05	0.824	0.916	1	0.916
		Ischemic	4	0	0	0.0007	0.013	-14.199	0.746	0.78	0.861	0.659
		Hemorrhagic	4	0	0	0.0007	0.013	11.546	0.598	0.45	0.607	0.644
*SMATT-E = variant-set mixed model association hybrid test

## Sheet: S7
Supplementary Table 7. SKAT-O gene-aggregate replication in T1D with additional DKD adjustment with GWAS and genotyping in FinnDiane
	Gene	Phenotype	Variant N	Missingness rate		MAF		Burden	p-value
				(min)	(max)	(min)	(max)	Score	Burden	SKAT	SKAT-O	SMMAT-E*
PAV 1%	LRRN1	Stroke	4	0	0.172	0.0002	0.0094	-55	0.354	0.82	0.503	0.661
		Ischemic	4	0	0.165	0.0002	0.0098	30.83	0.467	0.77	0.632	0.789
		Hemorrhagic	4	0	0.17	0.0002	0.0096	-21.94	0.298	0.75	0.431	0.658
	CLEC4M	Stroke	6	0	0.427	0.0002	0.0023	9.6	0.818	0.972	1	0.966
		Ischemic	6	0	0.428	0.0002	0.0025	31.56	0.283	0.323	0.428	0.208
		Hemorrhagic	6	0	0.432	0.0002	0.0023	14.65	0.297	0.117	0.187	0.254
	GCDH	Stroke	3	0	0	0.0004	0.0012	26.5	0.374	0.689	0.516	0.447
		Ischemic	3	0	0	0.0003	0.0013	25.78	0.25	0.428	0.362	0.429
		Hemorrhagic	3	0	0	0.0003	0.0012	-3.98	0.68	0.967	0.821	0.942
	SLC18A2	Stroke	2	0	0	0.0001	0.0045	-53.43	0.122	0.125	0.129	0.377
		Ischemic	2	0	0	0.0001	0.0047	-17.69	0.48	0.485	0.521	0.824
		Hemorrhagic	2	0	0	0.0001	0.0048	-9.71	0.493	0.493	0.52	0.839
	MAP3K12	Stroke	4	0	0	0.0004	0.0037	-29.25	0.588	0.642	0.736	0.65
		Ischemic	4	0	0	0.0004	0.0039	-18.79	0.63	0.881	0.775	0.806
		Hemorrhagic	4	0	0	0.0004	0.0038	33.97	0.095	0.033	0.054	0.014
	TARBP2	Stroke	2	0	0	0.0009	0.0016	52.64	0.063	0.057	0.078	0.051
		Ischemic	2	0	0	0.0006	0.0015	7.73	0.68	0.35	0.467	0.326
		Hemorrhagic	2	0	0	0.0007	0.0017	42.17	1.05e-05	9.95e-05	1.66e-05	6.9e-05
	MTRNR2L7	Stroke	1	0	0	0.005	0.005	-12.98	0.754	0.754	0.754	0.754
		Ischemic	1	0	0	0.0052	0.0052	16.41	0.583	0.583	0.583	0.583
		Hemorrhagic	1	0	0	0.0049	0.0049	-11.14	0.466	0.466	0.466	0.466
PAV 5%	ANK1	Stroke	15	0	0	0.0007	0.0396	44.63	0.736	0.94	0.906	0.94
		Ischemic	15	0	0	0.0005	0.0397	43.51	0.634	0.957	0.834	0.902
		Hemorrhagic	15	0	0	0.0006	0.04	-5.56	0.903	0.573	0.782	0.807
	APOBEC4	Stroke	4	0	0	0.0012	0.0248	-8.72	0.953	0.814	1	0.568
		Ischemic	4	0	0	0.001	0.0249	-38.04	0.707	0.768	0.769	0.797
		Hemorrhagic	4	0	0	0.0011	0.0255	96.82	0.058	0.069	0.061	0.136
	UTS2	Stroke	1	0	0	0.0149	0.0149	76.94	0.146	0.146	0.146	0.146
		Ischemic	1	0	0	0.0146	0.0146	41.79	0.262	0.262	0.262	0.262
		Hemorrhagic	1	0	0	0.014	0.014	-18.22	0.323	0.323	0.323	0.323
PTV 1%	UACA	Stroke	3	0	0.172	0.0002	0.0009	-4.24	0.856	0.285	0.416	0.387
		Ischemic	3	0	0.164	0.0002	0.0009	10.13	0.56	0.15	0.231	0.117
		Hemorrhagic	2	0	0	0.0006	0.0009	-2.95	0.721	0.917	0.829	0.953
	CHEK2	Stroke	3	0	0	0.0009	0.0088	-82.88	0.17	0.03	0.046	0.038
		Ischemic	3	0	0	0.0009	0.0093	-38.66	0.374	0.331	0.453	0.372
		Hemorrhagic	3	0	0	0.0009	0.0095	-21	0.31	0.584	0.428	0.673
PTV 5%	ARPC5	Stroke	1	0	0	0.0244	0.0244	-4.52	0.926	0.926	0.926	0.926
		Ischemic	1	0	0	0.0244	0.0244	-8.55	0.798	0.798	0.798	0.798
		Hemorrhagic	1	0	0	0.025	0.025	32.03	0.057	0.057	0.057	0.057
*SMATT-E = variant-set mixed model association hybrid test
SKAT-O gene-aggregate replication with low-frequency variants in T1D with GWAS and genotyping in FinnDiane: MAF≤5% models for discovery cohort MAF≤1% genes, if low-frequency variants (MAF 1-5%) available for replication cohort
PAV 5%	LRRN1	Stroke	6	0	0.172	0.0002	0.0441	-3.513	0.966	0.546	0.734	0.75
		Ischemic	6	0	0.165	0.0002	0.0446	127.382	0.03	0.037	0.039	0.028
		Hemorrhagic	6	0	0.17	0.0002	0.0428	-45.32	0.122	0.765	0.204	0.379
	MAP3K12	Stroke	5	0	0	0.0004	0.0205	-101.478	0.164	0.244	0.26	0.334
		Ischemic	5	0	0	0.0004	0.0211	-33.037	0.526	0.926	0.701	0.839
		Hemorrhagic	5	0	0	0.0004	0.0211	19.735	0.459	0.118	0.192	0.079
*SMATT-E = variant-set mixed model association hybrid test

## Sheet: S8
Supplementary Table 8. Jurgens et al. UK Biobank gene burden replication (N=200,337)
FinnDiane model	Phenotype	Gene	Variants N	Carriers N	Score	Score statistic	p-value
PAV	Ischemic stroke	ANK1	27	65	-0.648	-0.812	0.417
		UTS2	5	30	0.642	1.085	0.278
		CLEC4M	7	24	0.712	1.337	0.181
		GCDH	37	219	-2.424	-1.572	0.116
		RRP9	19	35	0.606	0.975	0.33
		MAP3K12	15	20	-0.207	-0.458	0.647
		SLC18A2	23	49	-0.503	-0.716	0.474
	Stroke	ANK1	27	65	0.599	0.515	0.607
		UTS2	5	30	0.228	0.264	0.792
		CLEC4M	7	24	0.352	0.446	0.656
		GCDH	37	219	-4.17	-1.866	0.062
		RRP9	19	35	0.15	0.166	0.868
		MAP3K12	15	20	0.554	0.841	0.4
		SLC18A2	23	49	-1.102	-1.068	0.285
PTV	Ischemic stroke	HAS1	20	388	1.549	0.742	0.458
		UACA	77	295	-1.202	-0.678	0.498
		CHEK2	37	288	2.825	1.601	0.109
	Stroke	HAS1	20	388	7.624	2.535	0.012
		UACA	77	295	0.063	0.024	0.981
		CHEK2	37	288	3.289	1.293	0.196
Gene burden replication in the general population UK Biobank study with ultra-rare loss-of-function and damaging-predicted missense variants (MAF≤0.1%)
Logistic mixed-effects model with saddle-point approximation adjusted for age, sex, and significant ancestral principal components, with a sparse kinship matrix as a random effect

## Sheet: S9
Supplementary Table 9: Backman et al. UK Biobank gene burden replication (N=454,787)
Model	Gene	Model	Trait	OR	CI Lower	CI Upper	p-value
Stroke - PAV	UTS2	0.001%	Stroke	1.56996	0.290819	8.47533	0.600061
	UTS2	0.01%	Stroke	0.921245	0.306462	2.76932	0.883862
	UTS2	0.1%	Stroke	1.59826	0.645697	3.95607	0.310569
	UTS2	0.01	Stroke	1.59826	0.645697	3.95607	0.310569
	UTS2	singleton	Stroke	10.2279	1.05084	99.5475	0.0452116
Stroke - PAV	APOBEC4	0.001%	Stroke	0.359592	0.0492118	2.62755	0.313485
	APOBEC4	0.01%	Stroke	1.00395	0.318646	3.16314	0.994623
	APOBEC4	0.1%	Stroke	0.917252	0.422111	1.9932	0.827334
	APOBEC4	0.01	Stroke	0.917252	0.422111	1.9932	0.827334
	APOBEC4	singleton	Stroke	0.36363	0.00237557	55.661	0.693498
Stroke - PAV	LRRN1	0.001%	Stroke	2.44919	1.11602	5.37492	0.0255035
	LRRN1	0.01%	Stroke	1.57143	0.738971	3.34164	0.240336
	LRRN1	0.1%	Stroke	1.29807	0.88554	1.90278	0.181226
	LRRN1	0.01	Stroke	1.29807	0.88554	1.90278	0.181226
	LRRN1	singleton	Stroke	3.73157	1.00857	13.8063	0.0485235
Stroke - PAV	RRP9	0.001%	Stroke	2.09198	0.832528	5.25675	0.116397
	RRP9	0.01%	Stroke	1.3879	0.736372	2.61589	0.310751
	RRP9	0.1%	Stroke	1.3879	0.736372	2.61589	0.310751
	RRP9	0.01	Stroke	1.02494	0.810221	1.29655	0.837301
	RRP9	singleton	Stroke	6.08365	0.590774	62.648	0.129116
Stroke - PAV	ANK1	0.001%	Stroke	1.12722	0.654812	1.94045	0.665646
	ANK1	0.01%	Stroke	1.04585	0.760778	1.43775	0.782468
	ANK1	0.1%	Stroke	0.892603	0.718551	1.10881	0.304599
	ANK1	0.01	Stroke	0.91893	0.770102	1.09652	0.348318
	ANK1	singleton	Stroke	1.48263	0.520917	4.21983	0.460556
Stroke - PAV	SLC18A2	0.001%	Stroke	0.482418	0.16526	1.40824	0.182324
	SLC18A2	0.01%	Stroke	0.919294	0.468532	1.80372	0.806686
	SLC18A2	0.1%	Stroke	0.736424	0.445007	1.21868	0.233869
	SLC18A2	0.01	Stroke	0.736424	0.445007	1.21868	0.233869
	SLC18A2	singleton	Stroke	0.358085	0.0434336	2.95221	0.339999
Stroke - PAV	MAP3K12	0.001%	Stroke	1.26861	0.472794	3.40397	0.636602
	MAP3K12	0.01%	Stroke	1.85379	0.994766	3.45462	0.0519629
	MAP3K12	0.1%	Stroke	1.65903	1.0293	2.67404	0.0376605
	MAP3K12	0.01	Stroke	1.65903	1.0293	2.67404	0.0376605
	MAP3K12	singleton	Stroke	4.72641	1.4374	15.5412	0.0105459
Stroke - PAV	TARBP2	0.001%	Stroke	2.6643	0.769934	9.2196	0.121821
	TARBP2	0.01%	Stroke	1.7612	0.771602	4.01999	0.178888
	TARBP2	0.1%	Stroke	1.28716	0.678264	2.44268	0.439945
	TARBP2	0.01	Stroke	1.28716	0.678264	2.44268	0.439945
	TARBP2	singleton	Stroke	0.357526	0.0347703	3.67626	0.387019
Stroke - PAV	FOXO1	0.001%	Stroke	4.60568	0.961953	22.0513	0.0559508
	FOXO1	0.01%	Stroke	2.12668	0.984863	4.59228	0.0547154
	FOXO1	0.1%	Stroke	2.12668	0.984863	4.59228	0.0547154
	FOXO1	0.01	Stroke	2.12668	0.984863	4.59228	0.0547154
	FOXO1	singleton	Stroke	5.36611	1.36571	21.0844	0.0161121
Stroke - PAV	CLEC4M	0.001%	Stroke	3.49275	0.431682	28.26	0.241016
	CLEC4M	0.01%	Stroke	0.896126	0.237809	3.37683	0.871279
	CLEC4M	0.1%	Stroke	0.773774	0.327985	1.82547	0.558101
	CLEC4M	0.01	Stroke	1.00593	0.806419	1.25479	0.958227
	CLEC4M	singleton	Stroke	17.0236	0.361768	801.076	0.149151
Stroke - PAV	GCDH	0.001%	Stroke	2.04408	0.817815	5.10904	0.126101
	GCDH	0.01%	Stroke	1.5423	0.918771	2.589	0.101128
	GCDH	0.1%	Stroke	1.4514	0.98525	2.13811	0.0594595
	GCDH	0.01	Stroke	1.4514	0.98525	2.13811	0.0594595
	GCDH	singleton	Stroke	1.77797	0.30742	10.2829	0.520435
Ischemic - PAV	UTS2	0.001%	Ischemic	0.759839	0.137529	4.19806	0.752814
	UTS2	0.01%	Ischemic	0.664178	0.220953	1.9965	0.466173
	UTS2	0.1%	Ischemic	0.810698	0.331494	1.98263	0.645559
	UTS2	0.01	Ischemic	0.810698	0.331494	1.98263	0.645559
	UTS2	singleton	Ischemic	28.7845	0.467546	1772.12	0.109976
Ischemic - PAV	APOBEC4	0.001%	Ischemic	0.354195	0.0527586	2.37788	0.285363
	APOBEC4	0.01%	Ischemic	0.915729	0.304418	2.75463	0.875505
	APOBEC4	0.1%	Ischemic	1.29015	0.61393	2.71118	0.501357
	APOBEC4	0.01	Ischemic	1.29015	0.61393	2.71118	0.501357
	APOBEC4	singleton	Ischemic	0.362168	0.00266987	49.1281	0.685171
Ischemic - PAV	LRRN1	0.001%	Ischemic	1.99018	0.695962	5.69116	0.199203
	LRRN1	0.01%	Ischemic	1.76178	0.833323	3.7247	0.138175
	LRRN1	0.1%	Ischemic	1.37668	0.940205	2.01579	0.100371
	LRRN1	0.01	Ischemic	1.37668	0.940205	2.01579	0.100371
	LRRN1	singleton	Ischemic	2.39778	0.352628	16.3043	0.371216
Ischemic - PAV	RRP9	0.001%	Ischemic	1.25972	0.511085	3.10496	0.615918
	RRP9	0.01%	Ischemic	0.804641	0.429009	1.50917	0.498166
	RRP9	0.1%	Ischemic	0.804641	0.429009	1.50917	0.498166
	RRP9	0.01	Ischemic	0.895305	0.708661	1.13111	0.35385
	RRP9	singleton	Ischemic	1.59867	0.145031	17.6221	0.701605
Ischemic - PAV	ANK1	0.001%	Ischemic	1.15422	0.665412	2.00211	0.609775
	ANK1	0.01%	Ischemic	1.04183	0.760092	1.428	0.798927
	ANK1	0.1%	Ischemic	0.949708	0.76668	1.17643	0.636634
	ANK1	0.01	Ischemic	1.02417	0.860751	1.21862	0.78769
	ANK1	singleton	Ischemic	1.35716	0.49026	3.75695	0.556631
Ischemic - PAV	SLC18A2	0.001%	Ischemic	0.621291	0.219442	1.75902	0.370059
	SLC18A2	0.01%	Ischemic	1.11905	0.575081	2.17756	0.740528
	SLC18A2	0.1%	Ischemic	0.866194	0.527201	1.42316	0.5707
	SLC18A2	0.01	Ischemic	0.866194	0.527201	1.42316	0.5707
	SLC18A2	singleton	Ischemic	1.16669	0.137861	9.87344	0.887487
Ischemic - PAV	MAP3K12	0.001%	Ischemic	2.15033	0.987199	4.68389	0.0539139
	MAP3K12	0.01%	Ischemic	2.27037	1.26866	4.06299	0.005756
	MAP3K12	0.1%	Ischemic	1.55752	0.899926	2.69564	0.113374
	MAP3K12	0.01	Ischemic	1.55752	0.899926	2.69564	0.113374
	MAP3K12	singleton	Ischemic	3.94174	1.05065	14.7882	0.0420313
Ischemic - PAV	TARBP2	0.001%	Ischemic	1.71204	0.500632	5.85478	0.391398
	TARBP2	0.01%	Ischemic	1.56295	0.704624	3.46684	0.271913
	TARBP2	0.1%	Ischemic	0.961662	0.517297	1.78774	0.901655
	TARBP2	0.01	Ischemic	0.961662	0.517297	1.78774	0.901655
	TARBP2	singleton	Ischemic	0.355515	0.0326694	3.86878	0.395811
Ischemic - PAV	FOXO1	0.001%	Ischemic	1.54363	0.28816	8.26901	0.612172
	FOXO1	0.01%	Ischemic	1.33762	0.487188	3.67255	0.57242
	FOXO1	0.1%	Ischemic	1.33762	0.487188	3.67255	0.57242
	FOXO1	0.01	Ischemic	1.33762	0.487188	3.67255	0.57242
	FOXO1	singleton	Ischemic	3.15968	0.175916	56.7518	0.434969
Ischemic - PAV	CLEC4M	0.001%	Ischemic	4.46921	0.49228	40.5742	0.183427
	CLEC4M	0.01%	Ischemic	0.88708	0.235515	3.34124	0.859442
	CLEC4M	0.1%	Ischemic	0.666837	0.273209	1.62759	0.373442
	CLEC4M	0.01	Ischemic	1.03675	0.833952	1.28885	0.745225
	CLEC4M	singleton	Ischemic	30.2545	0.485626	1884.86	0.105805
Ischemic - PAV	GCDH	0.001%	Ischemic	1.60074	0.644356	3.97664	0.310904
	GCDH	0.01%	Ischemic	0.795898	0.477882	1.32554	0.380416
	GCDH	0.1%	Ischemic	1.14892	0.783658	1.68444	0.47699
	GCDH	0.01	Ischemic	1.14892	0.783658	1.68444	0.47699
	GCDH	singleton	Ischemic	1.62701	0.292539	9.04892	0.578228
PTV - Stroke	ARPC5	0.001%	Stroke	0.356041	0.00612572	20.694	0.618324
	ARPC5	0.01%	Stroke	1.86011	0.31396	11.0205	0.494153
	ARPC5	0.1%	Stroke	1.86011	0.31396	11.0205	0.494153
	ARPC5	0.01	Stroke	1.86011	0.31396	11.0205	0.494153
PTV - Stroke	UACA	0.001%	Stroke	2.53878	1.09144	5.90539	0.0305322
	UACA	0.01%	Stroke	1.8652	1.04611	3.32561	0.0346223
	UACA	0.1%	Stroke	1.68284	0.876335	3.23158	0.117949
	UACA	0.01	Stroke	1.68284	0.876335	3.23158	0.117949
	UACA	singleton	Stroke	3.8085	1.03461	14.0195	0.0443111
PTV - Stroke	HAS1	0.001%	Stroke	3.80736	0.843076	17.1942	0.0822016
	HAS1	0.01%	Stroke	3.43032	0.918243	12.8148	0.0667846
	HAS1	0.1%	Stroke	1.55124	1.03163	2.33258	0.034896
	HAS1	0.01	Stroke	1.55124	1.03163	2.33258	0.034896
	HAS1	singleton	Stroke	0.358078	0.008264	15.5155	0.593281
PTV - Stroke	CHEK2	0.001%	Stroke	0.823477	0.232182	2.92062	0.763659
	CHEK2	0.01%	Stroke	0.804119	0.365174	1.77069	0.588302
	CHEK2	0.1%	Stroke	0.90692	0.49876	1.6491	0.748773
	CHEK2	0.01	Stroke	1.09806	0.796748	1.51332	0.567597
	CHEK2	singleton	Stroke	3.60736	0.43809	29.7041	0.232985
PTV - Ischemic	ARPC5	0.001%	Ischemic	0.356775	0.00566421	22.4725	0.625844
	ARPC5	0.01%	Ischemic	0.996535	0.136756	7.26169	0.997267
	ARPC5	0.1%	Ischemic	0.996535	0.136756	7.26169	0.997267
	ARPC5	0.01	Ischemic	0.996535	0.136756	7.26169	0.997267
PTV - Ischemic	UACA	0.001%	Ischemic	0.514197	0.155807	1.69696	0.274895
	UACA	0.01%	Ischemic	1.00087	0.493358	2.03046	0.998075
	UACA	0.1%	Ischemic	0.944186	0.493896	1.80501	0.862092
	UACA	0.01	Ischemic	0.944186	0.493896	1.80501	0.862092
	UACA	singleton	Ischemic	0.357317	0.0424139	3.01023	0.34391
PTV - Ischemic	HAS1	0.001%	Ischemic	0.682537	0.140468	3.31647	0.63583
	HAS1	0.01%	Ischemic	0.917741	0.238333	3.53391	0.900692
	HAS1	0.1%	Ischemic	1.01084	0.629538	1.62308	0.964422
	HAS1	0.01	Ischemic	1.01084	0.629538	1.62308	0.964422
	HAS1	singleton	Ischemic	0.351625	0.0100874	12.2569	0.564044
PTV - Ischemic	CHEK2	0.001%	Ischemic	1.03525	0.319457	3.35489	0.953949
	CHEK2	0.01%	Ischemic	1.09249	0.522712	2.28337	0.814054
	CHEK2	0.1%	Ischemic	1.26696	0.714667	2.24606	0.417948
	CHEK2	0.01	Ischemic	1.08787	0.797618	1.48375	0.594793
	CHEK2	singleton	Ischemic	0.92228	0.135093	6.29639	0.934207
Gene burden replication in the general population UK Biobank study with the better matching model to discovery stage: putative LoF variants (M1) and LoF + deleterious missense variants (M3).
1. Genes which we discovered with PAVs (replicated with M3)
2. Genes which we discovered with PTVs (replicated with M1)
Gene burden replication for the discovery stage lead PTV genes (UACA, HAS1) in the general population UK Biobank study with the less matching model, i.e., putative LoF variants and deleterious missense variants (M3):
PTV - Stroke	HAS1	0.001%	Stroke	2.38888	0.792452	7.2014	0.121918
	HAS1	0.01%	Stroke	1.92113	1.05251	3.50664	0.0334494
	HAS1	0.1%	Stroke	1.45341	1.05412	2.00396	0.0225166
	HAS1	0.01	Stroke	1.43821	1.10709	1.86836	0.00648819
	HAS1	singleton	Stroke	0.35368	0.039404	3.17455	0.353268
PTV - Stroke	UACA	0.001%	Stroke	1.84952	0.920867	3.71466	0.0839406
	UACA	0.01%	Stroke	1.16246	0.771271	1.75207	0.472022
	UACA	0.1%	Stroke	0.956562	0.677779	1.35001	0.800544
	UACA	0.01	Stroke	0.956562	0.677779	1.35001	0.800544
	UACA	singleton	Stroke	3.0321	1.27793	7.19415	0.0118602
PTV - Ischemic	HAS1	0.001%	Ischemic	0.695347	0.22352	2.16315	0.530341
	HAS1	0.01%	Ischemic	1.75086	0.829942	3.69366	0.141408
	HAS1	0.1%	Ischemic	1.31244	0.915821	1.88082	0.138611
	HAS1	0.01	Ischemic	1.30181	0.972202	1.74317	0.0766101
	HAS1	singleton	Ischemic	0.352478	0.0404412	3.07213	0.345194
PTV - Ischemic	UACA	0.001%	Ischemic	0.668866	0.332344	1.34614	0.259741
	UACA	0.01%	Ischemic	0.899029	0.599992	1.34711	0.605943
	UACA	0.1%	Ischemic	0.799131	0.571176	1.11806	0.190649
	UACA	0.01	Ischemic	0.799131	0.571176	1.11806	0.190649
	UACA	singleton	Ischemic	0.812889	0.23077	2.8634	0.747107

## Sheet: S10
Supplementary Table 10: Significant (p<5×10-8) and suggestively significant (p<5×10-7) genomic windows (STAAR-O) with replication in T1D
					Discovery Stroke (WGS: T1D specific)			Discovery Ischemic stroke (WGS: T1D specific)			Discovery Hemorrhagic stroke (WGS: T1D specific)			Replication GWAS Stroke (T1D specific)			Replication GWAS Ischemic stroke (T1D specific)			Replication GWAS Hemorrhagic stroke (T1D specific)
MODEL	CHR	START	END	Closest gene	N	CMAC	p-value	N	CMAC	p-value	N	CMAC	p-value	N	CMAC	p-value	N	CMAC	p-value	N	CMAC	p-value
MAF<5%	13	85912001	85916000	MOB1AP1, SLITRK6	21	142	1.79e-07	17	110	0.00176	16	106	4.81e-09	12	737	0.188	12	686	0.67	12	665	0.71
	4	170752001	170756000	LINC02382	24	328	8.88e-08	19	272	2.64e-07	20	232	0.00135	14	1726	0.453	14	1639	0.813	14	1594	0.829
	4	170754001	170758000	LINC02382	19	239	8.55e-08	15	203	1.62e-07	15	156	0.175	10	778	0.703	10	742	0.974	10	719	0.744
	4	170756001	170760000	LINC02382	20	152	7.3e-09	15	128	2.53e-09	12	95	0.139	11	589	0.945	11	557	0.956	11	540	0.529
	4	170758001	170762000	LINC02382	30	302	9.42e-09	23	254	2.11e-08	20	195	0.055	18	1725	0.594	18	1651	0.916	18	1601	0.845
	4	170760001	170764000	LINC02382	33	353	2.5e-07	29	303	3.06e-07	27	238	0.155	22	2117	0.235	22	2038	0.76	22	1971	0.859
	4	170766001	170770000	LINC02382	21	284	2.61e-07	21	248	8.49e-07	18	226	0.0234	14	1581	0.94	14	1527	0.18	14	1457	0.863
	4	170768001	170772000	LINC02382	20	264	3.08e-08	19	226	5.43e-08	18	179	0.0388	11	718	0.979	11	690	0.644	11	660	0.431
	4	170770001	170774000	LINC02382	22	265	1.66e-07	21	227	4.36e-07	21	194	0.00755	11	700	0.972	11	672	0.457	11	642	0.484
	4	170776001	170780000	LINC02382	30	497	5.4e-08	28	426	1.64e-07	28	354	0.028	17	1813	0.315	17	1756	0.542	17	1684	0.722
	4	170778001	170782000	LINC02382	26	547	7.44e-08	24	469	1.79e-07	24	382	0.037	13	2195	0.701	13	2118	0.748	13	2036	0.938
	4	170780001	170784000	LINC02382	29	520	7.2e-08	28	446	1.82e-07	26	357	0.0339	16	2424	0.587	16	2322	0.744	16	2240	0.908
	4	170782001	170786000	LINC02382	58	934	3.4e-08	54	797	1.29e-07	52	662	0.00248	22	2382	0.04	22	2281	0.244	22	2187	0.791
	4	170784001	170788000	LINC02382	65	1190	1.1e-08	61	1008	1.24e-08	62	886	0.0034	22	2934	0.043	22	2822	0.176	22	2707	0.808
	4	170786001	170790000	LINC02382	43	931	2.88e-09	41	783	9.77e-09	42	677	0.00523	20	3177	0.831	20	3052	0.441	20	2945	0.765
	4	170788001	170792000	LINC02382	34	667	1.9e-09	31	564	3.95e-08	31	448	0.00786	22	2717	0.916	22	2608	0.656	22	2521	0.852
	4	170790001	170794000	LINC02382	33	538	8.78e-08	31	460	1.67e-07	30	361	0.0496	18	2564	0.847	18	2464	0.799	18	2379	0.982
	4	170792001	170796000	LINC02382	31	445	1.33e-07	29	384	1.69e-07	28	303	0.0693	17	2228	0.876	17	2136	0.743	17	2059	0.927
	4	170794001	170798000	LINC02382	25	424	2.47e-08	22	353	9.47e-08	23	278	0.0203	14	986	0.881	14	939	0.673	14	906	0.956
	4	170796001	170800000	LINC02382	23	415	2.24e-08	20	343	1.12e-07	22	276	0.00766	12	871	0.896	12	828	0.838	12	797	0.671
	4	170798001	170802000	LINC02382	24	646	2.29e-08	23	541	1.06e-07	24	433	0.00869	13	1699	0.907	13	1633	0.352	13	1565	0.877
	4	170800001	170804000	LINC02382	25	562	3.4e-08	24	470	1.46e-07	24	377	0.016	12	1952	0.753	12	1879	0.519	12	1805	0.909
	4	170806001	170810000	LINC02382	29	538	3.33e-07	28	461	2.63e-07	28	383	0.16	17	2394	0.962	17	2295	0.917	17	2210	0.937
	4	170808001	170812000	LINC02382	36	675	7.28e-08	34	575	1.28e-07	34	465	0.086	15	2380	0.929	15	2279	0.819	15	2201	0.98
	4	170812001	170816000	LINC02382	21	423	2.06e-07	19	361	2.29e-07	19	299	0.12	13	1664	0.84	13	1601	0.698	13	1537	0.853
	4	170814001	170818000	LINC02382	25	469	2.09e-07	23	404	1.76e-07	23	314	0.208	17	2196	0.577	17	2108	0.853	17	2040	0.903
	4	170816001	170820000	LINC02382	36	505	2.13e-08	35	429	6.57e-08	31	337	0.0817	25	3055	0.853	25	2914	0.564	25	2836	0.873
	4	170818001	170822000	LINC02382	39	559	1.04e-08	38	473	7.14e-08	34	380	0.0459	25	3218	0.891	25	3069	0.518	25	2982	0.939
	4	170822001	170826000	LINC02382	27	369	1.12e-07	27	316	2.37e-07	26	258	0.103	20	1853	0.951	20	1771	0.482	20	1701	0.637
	4	170824001	170828000	LINC02382	29	564	7.49e-08	29	486	7.28e-08	27	361	0.291	22	3282	0.778	22	3141	0.818	22	3040	0.864
	4	170826001	170830000	LINC02382	23	550	8.02e-08	23	468	8.48e-08	21	338	0.199	14	2740	0.766	14	2624	0.583	14	2548	0.921
	4	170828001	170832000	LINC02382	24	398	6.91e-08	24	331	1.62e-07	23	267	0.0246	9	932	0.929	9	887	0.274	9	858	0.93
	4	170830001	170834000	LINC02382	27	365	1.35e-07	26	303	3.31e-07	27	254	0.00777	15	1542	0.943	15	1471	0.335	15	1424	0.751
	4	170844001	170848000	LINC02382	18	198	3.44e-07	18	163	3.59e-07	17	131	0.0467	14	1367	0.892	14	1304	0.471	14	1265	0.868
	4	170846001	170850000	LINC02382	15	282	3.04e-08	15	244	1.03e-08	14	189	0.16	11	1582	0.644	11	1514	0.723	11	1468	0.913
	4	170854001	170858000	LINC02382	19	189	4.85e-07	18	259	8.75e-08	17	202	0.0527	15	1950	0.985	15	1861	0.768	15	1796	0.699
	4	170862001	170866000	LINC02382	21	155	4.96e-07	20	130	2.55e-07	20	104	0.0889	10	1000	0.794	10	945	0.702	10	912	0.904
	4	170864001	170868000	LINC02382	18	209	4.14e-07	16	178	2.2e-07	16	144	0.127	13	1408	0.924	13	1335	0.858	13	1288	0.766
	4	170874001	170878000	LINC02382	28	295	1.72e-07	26	253	2.68e-07	26	207	0.0672	13	1825	0.979	13	1732	0.913	13	1675	0.076
	4	170878001	170882000	LINC02382	18	321	2.32e-07	16	265	7.63e-07	15	205	0.884	14	2150	0.837	14	2026	0.57	14	1980	0.561
	4	170880001	170884000	LINC02382	19	265	4.55e-07	20	255	2.26e-06	20	205	0.077	18	2168	0.943	18	2050	0.323	18	2002	0.851
	4	171010001	171014000	LINC02382	27	277	3.67e-07	27	243	2.6e-07	26	200	0.187	16	1194	0.879	16	1138	0.855	15	744	0.738
	4	171032001	171036000	LINC02382	19	223	3.5e-07	19	185	1.1e-06	18	161	0.00514	12	1344	0.996	12	1263	0.119	12	1244	0.777
	4	171050001	171054000	LINC02382	28	221	4.71e-07	26	191	8.34e-08	20	151	0.493	14	1573	0.885	14	1499	0.512	12	732	0.302
	4	171070001	171074000	LINC02382	45	542	3.71e-07	45	447	1.75e-07	42	325	0.028	39	3763	0.941	39	3554	0.143	36	2388	0.516
	4	171078001	171082000	LINC02382	25	415	2.06e-07	25	349	2.19e-07	23	269	0.0725	12	643	0.957	12	596	0.111	12	593	0.624
	5	149692001	149696000	ARHGEF37, LOC105378224	20	103	3.95e-07	19	93	1.78e-08	17	74	0.717	12	813	0.089	12	760	0.484	-	-	-
MAF<1%	12	40950001	40954000	CNTN1	13	36	6.51e-08	11	26	0.000225	12	24	2.1e-08	2	18	0.326	2	17	0.239	2	17	0.578
	14	59004001	59008000	LINC01500	13	19	2.53e-07	13	17	6.66e-06	12	14	0.356	4	56	0.015	4	50	0.088	4	46	0.027
	2	85328001	85332000	TGOLN2	14	31	2.65e-07	11	23	0.00011	10	18	0.00213	7	215	0.679	7	202	0.122	7	205	0.037
	3	139636001	139640000	NMNAT3	7	40	4.75e-07	7	36	9.41e-10	7	22	0.854	4	127	0.705	4	120	0.747	4	115	0.162
	3	2384001	2388000	CNTN4	20	51	2.58e-07	19	42	3.73e-06	18	33	2.45e-05	7	129	0.777	7	124	0.813	7	120	0.565
	5	31732001	31736000	PDZD2	15	45	4.7e-07	15	38	1.96e-07	15	28	0.635	6	199	0.88	6	193	0.512	6	182	0.462
	5	58516001	58520000	GAPT, LINC02108	5	11	3.3e-07	4	5	0.00855	5	15	8.81e-05	2	71	0.122	2	63	0.528	2	60	0.766

[truncated: 5 more sheets: S11, S12, S13, S14, S15]
